# Supplementary material for: Genome sequencing of the high oil crop sesame provides insight into oil biosynthesis
Source: Genome Biol. 2014 Feb 27;15(2):R39. doi: 10.1186/gb-2014-15-2-r39 (PMC4053841; doi:10.1186/gb-2014-15-2-r39)
Supplement: Additional file 2 — Supplementary Data S1 to S14. [file gb-2014-15-2-r39-S2.xlsx]

## Sheet: Supplementary Data S1
Data S1 Summary of the read filtering
		Raw data				Clean data (high quality data)			Filtered types
Libraries	Insert size (bp)	Bases≥Q20 (%)	Read length (read1_read2,bp)	# reads (M)	# bases (Mb)	Read length(read1_read2,bp)	# reads (M)	# bases (Mb)	PCR duplicate (%)	PCR duplicate（reads,M）	PCR duplicate（Mb）	Too much Ns (%)	Low quality (%)	Adapter contaminated (%)	Small Insert size (%)
Short-insert size library
SESdhaDAADBAAPE	180	94.9_93.1	100_100	243.406	24340.6	95_95	194.813	18507.2	17.7571	43.2219	4322.19	0.455181	5.68953	0.91256	0
SESdhaDAADIAPE	500	96.4_94.1	100_100	110.551	11055.1	95_95	96.1349	9132.82	8.26145	9.13314	913.314	0.302601	4.85914	1.02855	2.12568
SESdhaDAADMAAPE	800	96.1_90.7	100_100	142.759	14275.9	85_85	117.516	9988.84	16.6852	23.8195	2381.95	0.50743	4.11559	0.587986	2.02667
Long-insert size library
SESqrhDAADWAAPE	2000	96.3_93.0	49_49	225.315	11040.4	49_49	168.694	8266.03	28.7235	64.7183	3171.2	0.562809	4.20661	0.409348	4.22842
SESqrhDAADLAAPE	5000	96.6_93.2	49_49	198.53	9727.96	49_49	91.0934	4463.57	69.0603	137.105	6718.15	0.665225	3.90654	0.345771	1.62225
SESqrhDAADTAAPE	10000	96.6_94.0	49_49	177.448	8694.96	49_49	40.6125	1990.01	85.9678	152.548	7474.87	0.109294	3.71811	0.297399	0.607164
SESqrhDAADUABPE	20000	96.0_90.0	49_49	228.42	11192.6	49_49	26.8383	1315.08	83.5016	190.734	9345.98	1.24967	6.15594	0.251869	0.536464
SESqrhDAADUACPE	20000	96.9_94.4	49_49	187.988	9211.4	49_49	16.2146	794.517	90.7504	170.6	8359.39	0.201359	2.99077	0.310406	0.599764
Total(long-insert)				1017.7	49867.3		343.453	16829.2		715.706	35069.6
Total（all）				1514.42	99539		751.916	54458.1		1431.41	42687
							Filtered Reads	762.5	M
							Filtered bases	45080.9	Mb
							Percentage of filtered PCR duplicate reads(%)			93.863
							Percentage of bases of filtered PCR duplicate reads(%)			77.7926
***Filtered types
Too much Ns	Type (1)	Reads with ≥10% or ≥3% unidentified nucleotides for small and large insert-size libraries, respectively.
Low quality (%)	Type (2)	Reads from short-insert libraries having more than 40% bases with quality score less than 7, and reads from long insert-size libraries that contained more than 20% bases with quality score less than 7
Adapter contaminated (%)	Type (3)	Reads with more than 10 bp aligned to the adapter sequence, allowing ≤ 2 bp mismatches
Small Insert size (%)	Type (4)	Small paired-end reads in short-inser libraries (except for paired-end reads from 180 bp insert size library) that overlapped ≥10 bp with the corresponding paired end
PCR duplicate	Type (5)	Read1 and read2 of two paired-end reads that were completely identical

## Sheet: Supplementary Data S2
Data S2 The information of the genetic linkage groups used to anchor scaffolds
Linkage group	cM	Marker	Type	Sequence 1	Sequence 2
LG1	0	Marker13431	SNP	AAGAGTATCATAGACATGCCATTGGCCTGAXXXXXXXXXXTGCCACGTCCTCTCCTGTTTGTTTTTATTG	AAGAGTATCATAGACATGCCATTGGCCTGAXXXXXXXXXXTGCCACGTTCTCTCCTGTTTGTTTTTATTG
LG1	2.761	Marker16199	SNP	TGTCCAACCAACTTGATATTGTTGTAGAACXXXXXXXXXXAAGCTCAAAAGATATGCACAGCATACATGA	TGTCCAACCAACTTCATATTGTTGTAGAACXXXXXXXXXXAAGCTCAAAAGATATGCACAGCATACATGA
LG1	20.931	Marker8753	SNP	TATTGAGTGCTTCATATCCCATGTACTGCGXXXXXXXXXXTGAATATACCATTCAAATGAAGGGAGACAG	TATTGAGTGCTTCATATCCCATGTACTGTGXXXXXXXXXXTGAATATACCATTCAAATGAAGGGAGACAG
LG1	37.307	Marker22226	SNP	CCTGTCGGCTAATTGCAATGAAGATAATTTXXXXXXXXXXGATAGCATTTCGACCAAATTTTCATGCCAT	CCTATCGGCTAATTGCAATGAAGATAATTTXXXXXXXXXXGATAGCATTTCGACCAAATTTCATGCCATT
LG1	38.252	Marker22037	SNP	AGCTCGACAAAACATTCAACCCAAAAGGCCXXXXXXXXXXGGATACCTCTCTTACTCTCTAAATTATCCC	AGCTCGACAAAATATTCAACCCAAAAGGCCXXXXXXXXXXGGATACCTCTCTTACTCTCTAAATTATCCC
LG1	38.252	Marker3527	SNP	AGACCAGGTTACTCGAAACATGGAGAGGAAXXXXXXXXXXTGGACAATGGGAGCTCTGCCGATATCATCC	AGACCAGGTTACTCGAAACATGGAGAGGAAXXXXXXXXXXTTGACAATGAGAGCTCTGCCAATATCATCC
LG1	38.252	Marker835	SNP	TAGAGTATTGAAATGGGCTCGATACCTACCXXXXXXXXXXGACTCAAATTGGTATTCCTTGCAGTCACGC	TAGAGTATTGAAAGGCGCTCGATACCTATCXXXXXXXXXXGACTCAATTTGGTATTCCTTGCAGTCACGC
LG1	39.036	Marker7568	SNP	AGTGTTAGGTCAGAAGTTGAGCTATTCTATXXXXXXXXXXGTTAGACGGTTTGGAGGTAACTCTGTTCAT	AGTGTTAGGTCAGAAGTTGAGCTATTCTATXXXXXXXXXXGTTAGACGGTTTGGAGGTAACTCTGTTTAT
LG1	39.373	Marker11950	SNP	TCTCTTGAACAAGTATTCGATTGGTGACCTXXXXXXXXXXATGGTCGCAAAGGGTTCTGCAGGTTGATGT	TCCCTTGAACAAGTATTCGGTTGGTGACCTXXXXXXXXXXATGGTCGCAAGGGGTTCTGCAGGTCGATGT
LG1	44.727	ZMM0987	SSR	CTTTGATTGGGCCACCCTA	TGTTTGTTCTTCTTCCCCCA
LG1	50.797	Marker2761	SNP	CCAACACCATGAAGTAGAGAAGCAAAATAAXXXXXXXXXXACAATTTCATGATAGCTCATATACACCGCA	CCAACACCATGAAGTAGAGAAGCAAAATAAXXXXXXXXXXACAATTTGATGATAGCTCATATACACCGCA
LG1	52.863	Marker7106	SNP	TCTCCATTTTCTTTGTATCTTGAATATACAXXXXXXXXXXCGTGTGGCTACGCTCATCCCTATTCTTTTT	TCTCCATTTTCTTTGTATCTTGAATATACAXXXXXXXXXXCGTGTGGCTACGCTCATTCCTATTCTTTTT
LG1	56.117	Marker1224	SNP	AGCTGACATGCTGCAGGCCTTCCAGGATGAXXXXXXXXXXAGCTCAGGCTAAAAAAATCAGTCTCTGATG	AGCTGACATGCTGCAGGCCTTCCAGGATGAXXXXXXXXXXAGCTCAGGCTCAAAAAATCAGTCTCTGATG
LG1	62.858	Marker1876	SNP	CAAGGGATATTCCTGAAATACCCCTCCCCGXXXXXXXXXXTCCATGTCTTTTCATTGGTGCGATTGTCGC	CAAGGGATATTCCTGAAATACCCCTCCGCGXXXXXXXXXXTCCATGTCTTTTCATTGGTGCGATTGTCGC
LG1	65.842	Marker2265	SNP	CCCCTTTGCAGAAATGCACACAATTCTTCAXXXXXXXXXXAATCCATGTTTATAATCAGCAAAATTGATC	CCCCTTTGCAGAAATGCACACAAGTCTTCAXXXXXXXXXXAATCCATGTTTATAATCAGCAAAATTGATC
LG1	66.979	Marker8420	SNP	TTTTCTTCTTCTATGAACATGATTTTGATTXXXXXXXXXXTCGGGGATAGCGATCAAATTGAGAACAACG	TTTTCTTCTTCTATGAACATGATTTTGATTXXXXXXXXXXTGGGGGACAGCGATCAAATTGAGAACAACG
LG1	74.733	Marker9866	SNP	GTTAGAAAAGGTGGGGTCGAAAATAAGATAXXXXXXXXXXGTCGTTATGCTTTGACTGATTCCACGGCTG	GTTAGAAAAGGTGGGGTCGAAAATAAGATAXXXXXXXXXXGTCATTATGCTTTGACTGATTCCACGGCTG
LG1	79.744	Marker14739	SNP	CAAGCTGGGTAGGTGCATCATAATCAGGGAXXXXXXXXXXACAACATTAGTAATCAAGAAAGTAACTCAC	CAAGCTGGGTAGGTGCATCATAATCAGGGAXXXXXXXXXXACAACATTAGTAATCAAGTAAGTAACTCAC
LG1	81.459	Marker5114	SNP	GTAAAATATCATTGTCCCAGTGACATGAACXXXXXXXXXXAGTAATAAAAAAAGCAGGGCAGCGCAGTGT	GTAAAATATCATTGTCCCAGTGACATGAACXXXXXXXXXXAGTAATCAAAAAAGCAGGGCAGCGCAGTGT
LG1	82.607	Marker1635	SNP	ACGTGGTTCCTGATGCCAATGTGTGCTATTXXXXXXXXXXTAGTCCATGGAAAAATGTGTTTCCATCAAC	ACGTGGTTCCTGATGCCAATGTGTGCTATTXXXXXXXXXXTAGTCCATGGAAAAATGTGTTTCCATCACC
LG1	83.974	Marker18349	SNP	GAGACGAGGGTTTGCATGTCAGTGGAAGCTXXXXXXXXXXTTGCCACTTAGAATATAGGACACCATTCTT	GAGACGAGGGTTTGCATGTAAGTGGAAGCTXXXXXXXXXXTTGCCACTTAGAATATAGGACACGATTCTT
LG1	90.81	Marker2215	SNP	GTCTCTGACATTTTTCATTTATTTGGACTTXXXXXXXXXXCAAGTTGTGGCATTACTCTCTGATTCCTCT	GTCTCTGACATTTTTCATTTATTTGGACTTXXXXXXXXXXCAAGTTGTGGCATTGCTCTCTGATTCCTCT
LG1	97.477	Marker22049	SNP	ATGCTAGCATCTTCGACAATCTCACTTGCTXXXXXXXXXXCACGAAGCCAAACAACATATAACAGACACC	ATGCTAGCATCTTCCACAATCTCACTTGCTXXXXXXXXXXCACGAAGCCAAACAACATATAACAGACACC
LG1	101.177	Marker20858	SNP	ATAATTTCTTGCAAGCAAACACACAAGTGAXXXXXXXXXXGTATAGCACTAATTTATAACTTTTCACGGA	ATAATTTCTTGCAAGCAAACACACAAGTGAXXXXXXXXXXGTATAGCACTAATTTAGAACTTTTCACGGA
LG1	101.651	Marker9306	SNP	CAATCATATTATTACTTGTTTTCATTTGTTXXXXXXXXXXATACCAAATCCTATGAGTGACGTCGTATTT	CTATCATATTATTACTTGTTTTCATTTGTTXXXXXXXXXXATACCAAATCCTATGAGTGACGTCGTATTT
LG1	102.431	Marker11737	SNP	GACAGATCTCAGTGAATAGAATATATGTGGXXXXXXXXXXATTATTTCGACCCTTTTTCAATTTTTATTT	GACAGATCTCAGTGAAGAGAATATATGTGGXXXXXXXXXXATTATTTCGACCCTTTTTCAATTTTTATTT
LG1	109.861	ZMM0417	SSR	GAAAACAGGCACTACCTTCCA	AGTCGGACCAAGTTTGGCTA
LG1	111.819	Marker22266	SNP	AGAAGTTGTCATCTCGCTGGAGCTGTATTGXXXXXXXXXXATCTGGTGATTGTTCCTCGACATTCGGTCA	AGAAGTTGTCATCTTGCTGGAGCTGTATTGXXXXXXXXXXATCTGGTGATTGTTCCTCGACATTCGGTCA
LG1	120.361	Marker23257	SNP	GTCATACATTTGACAAAACAGATTACTTACXXXXXXXXXXCTACTGTCATGTCACTGCAAGCTTTTCCCT	GTCATACATTTGACAAAACAGATTACTTACXXXXXXXXXXCTACTGTCATGTCACTGCGAGCTTTTCCCT
LG1	125.292	D0137	InDel	CCTTCATCCCAGTCGACCTA	GGAAAGTTTTGTGAGACGGC
LG1	135.555	ID0053	InDel	CTGCGGCGTTAGGTACAAAT	AGATGAACTACGAAGGGGGC
LG1	138.619	Marker22649	SNP	CCCTTCGACACGCAAGTTAGTAAGGTCGAAXXXXXXXXXXCTTATAAATAGATATTTTTGGTACTTCACA	CCCTTCGACACGCAAGTTAGTAAGGTCGAAXXXXXXXXXXCTTATAAATAGATATTTTTGGTATTTCACA
LG2	0	ZMM1021	SSR	CGCACTGGAGTGAGAGAGTG	CATCATCTCGAACGCTTGAA
LG2	8.375	ID0049	InDel	TGAGGGTTTTTGTTTTCGCT	TGAGTTTAACAGCACAGCGG
LG2	18.005	ZMM1013	SSR	TCCCAACGACTATTTTCCCA	TCAATCACAATCCACCTCCTC
LG2	21.067	ZMM1168	SSR	GCACCACAATTGTCGAAGG	TTCATCTCACAAGTTCCACCA
LG2	27.459	ZMM1065	SSR	TCTACATTTACACGTGCCGC	AAAATGGCACAGTCTTCGCT
LG2	31.343	Marker18911	SNP	TCATCCATCTACAGACTACGTGGCTAACGTXXXXXXXXXXGGATTTTAGTCCAAATCAAGTTCGGTCGAA	TCATCCATCTACAGACTACGTGGCTAACGTXXXXXXXXXXGGATTTTAGTCCAAATCAAGTTCGGCCGAA
LG2	50.526	Marker16666	SNP	TACACGTTTCAAGACCTGTCACAAAACCAAXXXXXXXXXXTAAAATGCTGCCGTCAGTTCTTTCTTTCTG	TACACTTTTCAAGACCTGTCACAAAACCAAXXXXXXXXXXTAAAATGCTGCCGTCAGTTCTTTCTTTCTG
LG2	51.471	Marker27136	SNP	AATGATCTAAATTGGTTTCAAAATTGATGGXXXXXXXXXXCGCATATCGGAACCAATCACTTGTTACAAT	AATGCTCTAAATTGGTTGCCAAATTGATGGXXXXXXXXXXCGCATATCGGAACCAATCACTTGTTATAAT
LG2	51.471	Marker9767	SNP	GGTCACACTTGGTCAGGGGAATATGAAGATXXXXXXXXXXTTGGGCAGAAAACAGAGATTGAAAAAATAG	GGTCACACTTGGTCAGGGGAATATGAAGACXXXXXXXXXXTTGGGCAGAAAACAGAGATTGAAAAGATAG
LG2	55.146	Marker25188	SNP	CTTCACCCTTGATCAGAGAGGTTACTGGCCXXXXXXXXXXATTACAAGTATTTATATAGGAGAACAAATA	CTTCGCCCTTGATCAGAGAGGTTACTGGCCXXXXXXXXXXATTACAAGTATTTATGTAGGAGAACAAATA
LG2	55.56	Marker12729	SNP	CAGAGAAACGTGGAAGATTGGATGTATCTTXXXXXXXXXXGATACCCACATTGCCTGAAATGGTGTTGTT	CGGAGAAACGTGGAAGACTTGATGTATCTTXXXXXXXXXXTACCCATACAGTGCCTGAAATGGTGTTGTT
LG2	56.487	Marker1340	SNP	CAACTTTTTGTCACAAGTATGATGAATAACXXXXXXXXXXTGTAGCATAGAAATGAAATGTGCATTTTCC	CAACTTTTTGTCACAAGTATGATGAATAACXXXXXXXXXXTGTAGCATAGAAATGAAGTGTGCATTTTCC
LG2	57.924	Marker36098	SNP	CATTTGTAACAATTTTTATAGCCAAGTCTGXXXXXXXXXXCTAATGAAAGATATGTAAAATAAATCATAT	CATTTGTAACAATTTTTATAGCCAAGTCTGXXXXXXXXXXCTAATGAAAGTTATGTAAAATAAATCATAT
LG2	65.798	Marker20565	SNP	TTGCTCAATTTTGAGACATTTTTCGCCGGAXXXXXXXXXXTCGGCAATTTTGAGTGACGCTGGTAGATTT	TTGCTCAATTTTGAGACTTTTTTCACCGAAXXXXXXXXXXTCGGCAATTTTGAGTGACGCTGGTAGATTT
LG2	82.462	Marker3964	SNP	CCCCTTGTGATGTAGGATTCGTGCGTATGCXXXXXXXXXXCTGTGAAGTGTTACGCGATCTTGAGTTCCT	CCCCTTGTGATGTAGGATTCGTGCGTATGCXXXXXXXXXXCTGTGAAGTGTTACGCGATCTTGTGTTCCT
LG2	91.626	Marker18119	SNP	GAATAGTAAAAAACCATTTTTTCCCCTCTTXXXXXXXXXXAGAACAAAAATCTGATATTGGAACCAGGAG	GAATAGTAAAAACCATTTTTTCCCCTCTTTXXXXXXXXXXAGAACAAAAATCTGATATTGGAACCAGGAG
LG2	91.919	Marker2640	SNP	CCTTGTTTGCTTCTATGTAATTGGACTACCXXXXXXXXXXATGCATGACTTCTAGTCCCATATAAGGGAA	CCTTGTTTGCTTCTATGTAATTGGACTACCXXXXXXXXXXATGCATGACTTCTAGTCCCAAATAAGGGAA
LG2	93.747	Marker17513	SNP	GATATTGGATAATTGAGGCTGAGATGCTCTXXXXXXXXXXTTCCTTCTTGCTTCCCTGCAATATGAACGA	GATATTGGATAATTGAGGCTGAGATGCTCTXXXXXXXXXXTTCCTTCTTGCTTCCCTGCAATATAAACGA
LG2	100.686	Marker6500	SNP	TTAGAGGGCTAATTTTGCAATTTTCCTCATXXXXXXXXXXGATATGTTTGGATTTGGGTTTTGGGGTAAT	TTAGAGGGCTAATTTTGCAATTTTCCTCATXXXXXXXXXXGATATGTTTGGATTTGAGTTTTGGGGTAAT
LG2	114.973	Marker40893	SNP	TCATTCAAGAAAGAAAAAATAGCAGTAATCXXXXXXXXXXGAGCTAGTAATAGTTCTTAGCAATTAGTAA	TCATACAAGAAAGAGAAAATAGCAGTAATCXXXXXXXXXXGAGCTAGTAATAGTTCTTAGCAATTAGTAA
LG2	120.152	Marker14685	SNP	GGGTTCCACGAAATTACAAGGATTTACAGGXXXXXXXXXXGCTCTATTCTTGTATAGCTATTCAGAGGGA	GGGTTCCACAACATTACAAGGATTTACAGGXXXXXXXXXXGCTCAATTCTTGTATAGCTATTCAGAGGGA
LG2	122.321	Marker11156	SNP	CGGGCCACTCTTTTACGAATGAATTTGAGCXXXXXXXXXXCTCTTTCAAGGTTATTTGCCTTGTGCTTCT	CGGGCCACTCTTTTACGAATGAATTTGAGCXXXXXXXXXXCCCTTTCAAGGTTATTTGCCTTGTGCTTCT
LG2	135.078	ID0128	InDel	AACTGCCTCATTTGGTCAGC	CCGTACATCCCTATTCCCCT
LG2	145.512	Marker18173	SNP	AGAGAAAACAGAGAAGCATATTTGATTGCGXXXXXXXXXXGGACTGCTTGCAGTATGAGTACTAGCAGTC	AGAGAAAACAGAGGATCATATTTGATTGCGXXXXXXXXXXGGACTGCTTGCAGTATGAGTACTAGCAGTA
LG2	146.7	ID0126	InDel	TCCACATGTTCAATGTTGGG	GAAGGAGCGCATTCAAGTTT
LG2	153.205	ID0125	InDel	AAAGGTGAAGGGAAGGAGGA	TTTAATTAGCGCGCAGTGAG
LG3	0	Marker36861	SNP	GTAGGATCCATCATTCATAGCAATATAAGAXXXXXXXXXXTAGATTGTCAATCAGGAGTTTTAGAGGAAA	GTAGGATCCATCATTCATAGCAATATAAGAXXXXXXXXXXTAGATTGTCAATCGGGAGTTTTAGAGGAAA
LG3	16.449	Marker13410	SNP	GTGAATAAAATAAGTGTTCGCTTATTTTAGXXXXXXXXXXAGGGGTGTCTATGCGATCTTGGTGGGTTGA	GTGAATAAAATAAGTGTTCGATTATTTTGGXXXXXXXXXXTAGGGTGTCTATGCGATCTTGGTGGGTTGA
LG3	18.69	ID0132	InDel	TGCCCATGGATTCAATTTTT	GTTGGGGCGTCTATGACAGT
LG3	23.745	Marker39638	SNP	AAAATTTGATTAGGAAAAAAAATGAGCTTAXXXXXXXXXXCTCATGATTTTAGTAACGTAGGATTATAAA	AAAAATATTGATTAGGAAAAAAAATGAGCTXXXXXXXXXXTTCATGATTTTAGTTACGTAGGATTATAAA
LG3	30.699	ZMM0609	SSR	CAAAAGATCATGGGTTTGGG	ATGTCGCGCAATCAATAGGT
LG3	34.076	ZMM0898	SSR	TGCTCGATCCAATATCACCA	TCTCACCTCTTCTCCCTCTCC
LG3	37.181	ZMM0604	SSR	CTGTGTGGTCATTCAGTGGG	AACATCCCTCATATTTGTTTGACA
LG3	38.027	Marker29887	SNP	TGGTCTGTGAGACCTTTTTTCACCCAAGAAXXXXXXXXXXCCCCCTTGATGATGAGGAGGAAATTGAAGG	TGGTCTATGAGACCTTTTTTCACCCAAGAAXXXXXXXXXXCCCCCTTGATGATGAGGAGGAAATTGAAGG
LG3	40.135	Marker2195	SNP	CGCCAAGCTACCAAAGCATTTGATTAGAATXXXXXXXXXXCTACTTGGGGTCCTAATGCAAGCAGCCCCA	CGCCAAACTACCAAAGCATTTGATTAGAATXXXXXXXXXXCTACTTGGGGACCTAATGCAAGCAACCCCA
LG3	40.993	Marker11811	SNP	ATCAAGGGACTTCTTACTGTCATTGCCTATXXXXXXXXXXACAAAACATTATGAAATAAGTCAAAAGCAG	ATCAAGGGACTTCTTACTGTCATTGCCTATXXXXXXXXXXACAAAACATTATGAAATAAGTCAATAGCAG
LG3	49.315	Marker12067	SNP	CTCGTCCCACATATCGATTTCTGGGGGAAAXXXXXXXXXXTCTCTCTAGCAGCTCCTTTTTCCAGGGCAT	CTCGTCCCACATATTGATTTCTGGGGGAAAXXXXXXXXXXTCTCTCTAGCAGCTCCTTTTTCCAGGGCAT
LG3	51.435	Marker12682	SNP	TTAGCAGTTGCTGGTGCATGAATAAATTTGXXXXXXXXXXGTCTCTGACCCATAAAATTGAAAAAGAACT	TTAGCAGTTGCTGGTGCATGAATAAATTTGXXXXXXXXXXGTCTCTGACCCATAAAATCGAAAAAGAACT
LG3	55.289	Marker15659	SNP	GAGAAGAAAACAGATTTCAGTGTATCTCCAXXXXXXXXXXATGTATCTTACACATATTCATGAATCAAAA	GAGAAGAAAACAGATTTTAGTGTATCTCCAXXXXXXXXXXATGTATCTTACACATATTCATGAATCAAAA
LG3	65.165	Marker16215	SNP	AATCACCGTCCTTCTCAGTAACCCTCATTTXXXXXXXXXXGAACTCCCCTCTTCTTCCATCTCATCGTAC	AATCACCGTCCTTCTCAGTAACCCTCGTTTXXXXXXXXXXGAACTCCCCTCTTCTTCCATCTCATCGTAC
LG3	69.917	Marker17755	SNP	TATTGGGGGAACATAAGAAAGAAGAGTGTAXXXXXXXXXXTCGACAACGGTAGTTCGACTGACATAATTT	TATTGGGGGAACATAAGAAAGAAGAGTGTAXXXXXXXXXXTCAACAACGGTAGTTCAACTGACATAATTT
LG3	71.279	Marker11652	SNP	AGATGAAGTTCCCGACACCAAATGGAATAGXXXXXXXXXXGATTTCAAAGGGATAAGTCAGGTGCATCGC	AGATGAAGTTCCCGACACCAAACGGAATAGXXXXXXXXXXGATTTCAAAGGGATAAGTCAGGTGCATCGC
LG3	71.705	Marker22005	SNP	ACTTTTCGAGGCGACCTACGGATGCATGTAXXXXXXXXXXATCCGTCTCGAGGAACATGCTTCCCACTCT	CCTTTTCGAGGCGATCTACGGATGCATGTAXXXXXXXXXXATCCGTCTCGAGGAACATGCTTCCCACTCT
LG3	72.025	Marker10817	SNP	CAGCAGCCATGCAAGTTTGCAGCTCCTTTTXXXXXXXXXXGCAATGTCCCCATACTTTGCGAAGATGGCC	CAGCAGCCATGCAAGTTTGCAGCTCCTTTTXXXXXXXXXXGCAATGTCCCCATACTTTGCGAAGATGGCA
LG3	72.381	Marker23522	SNP	TAATTTCCTCAAAAGGATTTTTATTTGTTTXXXXXXXXXXAGGTGTGGTTTCTGCTTTCTGTTTGGGGGT	TAATTTCCTCAAAAGGATTTTTATTGGTTTXXXXXXXXXXAGGTGTGGTTTCTGCTTTCTGTTTGGGGGT
LG3	83.155	ZM857	SSR	ATGATGACTCTGTTGCTGACT	ATAACATTCAGTGCCCTTCA
LG3	87.787	Marker13299	SNP	AGAAAATGTTACAAAAACCGACCTGTCGGAXXXXXXXXXXCATAGCAGGCTCTGAAAAGAAGAAACAGGA	AGAAAATGTTACAAAATCCGACCTGTCGGAXXXXXXXXXXCATAGCAGGCTCTGAAAAGAAGAAACAGGA
LG3	89.635	Marker19659	SNP	GAGAAAAATCAAGACACAGTATTCAACTACXXXXXXXXXXCAATCTTGGATCATCATTTTTTTGTGAAAT	GAGAAAAATCAAGACACAGTATTCAACTACXXXXXXXXXXCATTCTTGGATCATCTTTTTTTTGTGAAAT
LG3	92.135	Marker7502	SNP	AATCACTGATAATATAAGGTCTTCCCAGGCXXXXXXXXXXATGGGAGTGGTGATCTATTGGGTAAATCAG	AATCACTGATAATGTAAGGTCTTCCCAGGCXXXXXXXXXXATGGGAGTGGCGATCTATTGGGTAAATCAG
LG3	93.38	Marker20205	SNP	AAGTATCACCCCATAAATTTATAGGACTAAXXXXXXXXXXAATTTTGGTCCTAGTCGGGGGCTGGTGTAA	AAGTATCACCCCGTAAATTTATAGGACTAAXXXXXXXXXXAATTTTGGTCCTAGTCGGGGGCTGGTGTAA
LG3	96.252	Marker22837	SNP	TTTACGTCCTACACACATTTTCACCAAAAAXXXXXXXXXXGCATGTTTCAATTCTTCATTCTTTCATACG	TTTACATCCTACACACATTTTCACCAAAAAXXXXXXXXXXGCATGTTTCAATTCTTCATTCTTTCATACG
LG3	97.172	Marker6513	SNP	AACATATCTTACCAACTTGAGTTGAAATAAXXXXXXXXXXTTTGGTATTTTTCGTTTTCAAAGAGCAAGC	AAAATATCTTACCAACTTGAGTTGAAATAAXXXXXXXXXXTTTGGTATTTTTCGTTTTCAAAGAGCAAGC
LG3	101.626	Marker6356	SNP	GTCTTCTTAGCCTGTTGGTCTGCTGCCATCXXXXXXXXXXGTAAAATGAGAAGTATCCATTCAGTATCTG	GTCTTCTTAGCCTGTTGGTCTGCTGCCATCXXXXXXXXXXGTAAATTGAGAAGTATCCATTCAGTATCTG
LG3	106.381	Marker15034	SNP	ATATTGCGCCATATCTATCTGATTATACGCXXXXXXXXXXTTTCCTACAAGAAGAAAAGGAGACGTGAAA	TCTTGCGCCATATCTATCTGATTATACGCGXXXXXXXXXXTTTCCTACAAGAAGAAAAGGAGACGTGAAA
LG3	107.29	Marker6300	SNP	TGGAGTAACCATGAAAGTCAAATACTGTGAXXXXXXXXXXCCTTATACTCTAATTCACACAAGGAAAATT	TGGAGTAACCATGAAAGTCAAATACTGTGAXXXXXXXXXXCTTATACTCTAATTTACACAAGGAAAATTT
LG3	109.73	Marker20058	SNP	TGATGAGCTGTGTGTTGTTATTGATTAGTGXXXXXXXXXXTAATGATTATAGTTGATGTGATATGTTTGT	TGATGAGTTGTGTGTTGTTATTGATTAGTGXXXXXXXXXXTAATGATTATAGTTGATGTGATATGTTTGT
LG3	114.838	ZM1639	SSR	GCCGCTTAAATAAGGAAGAT	GGTCAAGGAGAAGTTCATTCA
LG3	124.264	Marker18390	SNP	GCATCTTTCTGTAGCAAAGAAATCCAATATXXXXXXXXXXAGCTCTGTGTAGGTAGTTCCGTGTTCATCA	GCATCTTTCTCGTAGCAAAGAAATCCAATAXXXXXXXXXXAGCTCTGTGTAGGTAGTTCCGTGTTCATCA
LG3	129.312	Marker29640	SNP	GGACACTAACAACAGAACATTCTACAGTCAXXXXXXXXXXCATACATTTCGTACCCTACATTAGATCAAT	GGACACTAACAACAGAACATACTACATTTCXXXXXXXXXXCATACATTTCGTACCCTACATTAGATCAAT
LG3	135.75	Marker24821	SNP	AAATTTCAAACTTTTCTCACACGAAATATAXXXXXXXXXXATGATCGGTCTACACTAAAACCTCTATAAA	AAATTTCAAACTTTTCTCACACGAAATATAXXXXXXXXXXATGATCGGTCTACACTAAAACCTTTATAAA
LG3	141.264	Marker14584	SNP	TTACTGAAATGTGAAATAATTATGGGGTTTXXXXXXXXXXTTTGCGCTCTCAGCACTACTGCTCTTCACC	TTACTGAAATGTGAAATAATTATGCGGTTTXXXXXXXXXXTTTGCGCTCTCAGCACTACTGCTCTTCACC
LG3	142.039	Marker16889	SNP	CTGTCGTTGAAAGGAATAATCAGTTTAGTGXXXXXXXXXXACATTTCCAAACATTGTCAGGTGACTCAGT	CTGCCGTTGAAAGGAATAATCGGTTTAGTGXXXXXXXXXXACATTTTCAAACATTATCAGGTGACTCAGT
LG3	148.982	Marker36578	SNP	CTGTCACTATTATTTTGTGAAGAAACAAAGXXXXXXXXXXGAAAAAACGTCTCGCTAAGGAGAGAAAGCT	CTGTCACTATTATTTTGTGAAGAAACAAAGXXXXXXXXXXGAAAAAGCGTCTCGCTAAGGAGAGAAAGCT
LG3	156.862	Marker25107	SNP	AAGACTAACCAAAATTAGAGCATGTCTAACXXXXXXXXXXACTGAAACTGTGACCTTTGGGGCTCTGATA	AAGACTAACCAAAATTAGAGCATGTCTAACXXXXXXXXXXGCTGAAACTGTGACCTTTGGGGCTCTGATA
LG3	162.17	ZMM1033	SSR	CGTAGTGGTTCCCCTCACAT	ATGCTTTCCCCCAAATAACC
LG3	172.283	Marker16314	SNP	TAGCACCTGTGGCTCAAATGGCCATACCAGXXXXXXXXXXAACGGTAATTCCTTAGGGAGCTGCCTTTTG	TAGCACCTGCGGCTCAAATGGACATACCAGXXXXXXXXXXAACGGTAATTCCTTAGGGAGCTGCCTTTTG
LG3	175.087	Marker19681	SNP	TTACGTAAATTGAATATTTTGAAGGGGGTGXXXXXXXXXXTTCCCAACTATAAAATGCTAACCACTTATT	TTACGTAAATTGAATATTTTGAAGGGGGTGXXXXXXXXXXTTTCCAACTATAAAATGCTAACCACTTATT
LG3	180.154	Marker29076	SNP	CAAATACATCATTATTGCACCGAGAAGAGTXXXXXXXXXXAATTATAAAATGTGTGCATGGTGTATGACT	CAAATACATCATTATTGCACCGAGAAGAGTXXXXXXXXXXTAAATTATAAAATGTGTGCATGGTATGACT
LG3	182.207	Marker11419	SNP	ACAATGTCCAGGTTAGATCCTAATCTTTTAXXXXXXXXXXTCGTTCCTTTTTTTTGCGCCTCGTTTCTTG	ACAATGTCCAGGTTATATCCTAATCTTTTAXXXXXXXXXXTCGTTCCTTTTTTTTGCGCCTCGTTTCTTG
LG3	183.414	ZMM0391	SSR	TGGGTTTTGATTTTGACTTTTTG	CAATGTAAGATGATAGCTAAATCAATG
LG3	184.306	ID0162	InDel	AATTTGATTTGGTCGGGAAA	TCAATCGGGATGAAATTAAGATG
LG3	185.322	Marker16638	SNP	TCAGTAGAGTTTGTTTATATGTGTTTGATTXXXXXXXXXXCTGATCTTGAGACTTCTGACGGAACTTATT	TCAGTAGAGTTTGTTTATATGTGTTTGATTXXXXXXXXXXCTGATCTTGAAACTTCAAAGGGAACTTATT
LG3	186.304	Marker3289	SNP	TAAATATATCGAATGCATGACACATTATCCXXXXXXXXXXTTATTCACGTGTTTGATCCAAGAACCTGTG	TAAATATATCGAATGCATGACACATTATCAXXXXXXXXXXTTATTCACGTGTTTGATCCAAGAACCTGTG
LG3	187.322	Marker13871	SNP	TGCCTTTGTGGTTTCTATTATGTTTGTTGGXXXXXXXXXXAAACCACATTTCCAGCAGCATGTTTCACAC	TGCCTTTGTGGTTTCTATTATGTTTGTTGGXXXXXXXXXXAAACCACATTTCCAGCAGTATGTTTCACAC
LG4	0	ZM1188	SSR	ATACCTGTGGAGGAACATCA	GCTGCTGGAATTAGAATAACTG
LG4	2.518	ID0070	InDel	GTGCACTGCTCTCCTCTCCT	GTGGTGGACTGGACTTGGAC
LG4	8.115	ID0067	InDel	CGAACTTTTGGACCATGACA	CGTCACCAGCTGAGACATTA
LG4	12.647	ZMM0095	SSR	GGACTCATTCAGTGGACCGT	TTCTTCCCACCTTCAACACA
LG4	37.287	Marker27469	SNP	ACCCTAGAATAGGGCGGCGCACCTTGTCTCXXXXXXXXXXATGTTTTTCGCCGGAAACCAGTCGTCGGTC	ACCCTAGAATAGGGCGGCGCACCTTGTCTCXXXXXXXXXXATGTTTTTCGCCGGAAACCAGTCATCGGTC
LG4	42.155	Marker39483	SNP	TGCATGATTCAAGACAGAAATATCCTTGAAXXXXXXXXXXTGGACGACAATCAGTAATCAGGCAAAACAA	TGCATGATTCAAGACAGAAATATCCTTGAAXXXXXXXXXXTGGACGACAATCAGTAATCGGGCAAAACAA
LG4	45.041	Marker1177	SNP	TGCCTGCATTATGGAAACTGGTTTACTCCCXXXXXXXXXXACTGTTTGGCAACACAATTTTGTGGGTATT	TGCCTGCATTATGGAAACTGGTTTACTCCCXXXXXXXXXXAACTGTTTGGCAACACAATTTTGTGGGTAT
LG4	46.234	Marker26229	SNP	TTCCTTCTTTCTTTTTTTTAGCCTTGATAAXXXXXXXXXXGCTAGGCTTATTTTGCATGTGGTAAATATT	TTCCTTCTTTCTTTTTTCTAGCCTTGATAAXXXXXXXXXXGCTAGGCTTATTTTGCATGTGGTAAATATT
LG4	48.15	Marker19372	SNP	GAAAAATTCAAGAAAATACTACAATAACCAXXXXXXXXXXTGTCTGCAACTCGTCGAGAAGTGATGGGCA	GAAAAATTCAAGAAAATACTACAATAACCAXXXXXXXXXXTGTCTGCAACTCGTTGAGAAGTGATGGGCA
LG4	48.647	Marker4732	SNP	AGAAACAGTGGGAAGAAAATTAGGAAACGAXXXXXXXXXXCAATTTCCTCCAGGTTCTCCATTTCTTCTG	AGAAACAGTGGGAAGAGAATTAGGAAACGAXXXXXXXXXXCAATTTCCTCCAGGTTCTCCATTTCTTCTG
LG4	49.152	ID0089	InDel	CCCAAATTCCACTGCTCTTG	AACGTAATCATTTTGGGATTTGA
LG4	49.901	Marker7170	SNP	CCTACTTACTGAAGAAGACAGAGACTTGGAXXXXXXXXXXGTCAGGACGGATAACACTGCAGTGAGTCAT	CCTACTTACTGAAGAAGACAGAGACTTGGAXXXXXXXXXXGTCAGGACAGATAACACTGCAGTGAGTCAT
LG4	50.784	ZMM0628	SSR	GACGCACTGAATCAAATCAAA	GAGGAGAGGTGCCATGACTT
LG4	51.741	Marker36944	SNP	TCAACAAAGAAACCATTTTTTATCCAACCAXXXXXXXXXXGACTAATCCTGTATTATTGGAGCTGAAAAT	TCAACAAAGAAACCATTTTTTATCCAACCAXXXXXXXXXXGACTAATCCTGTATTATCGGAGCTGAAAAT
LG4	52.059	ZMM1270	SSR	TCGAATTTTCGTTGATATTGGA	ACACCGTCCTGAAACTACGG
LG4	52.499	Marker14624	SNP	TAAAAAACGCTTGTTACCATGGGTGGTCCTXXXXXXXXXXGACTCGCAAGAATCGTCATACGGAAACCTC	TAAAAAACGCTTGTTACCATGGGTGGTCCTXXXXXXXXXXGACTCGCAAGAATCGTCATATGGAAACCTC
LG4	52.969	Marker50206	SNP	AGATCTAATTCTGCATGGTCGCGATGTAGAXXXXXXXXXXTCACAGATATCATCTTCGGAGATGTGTTAG	AGATCTAATTCTACATGGTCGCGATGTAGAXXXXXXXXXXTCACAGATATCATCTTCGGAGATGTGTTAG
LG4	53.781	Marker17507	SNP	ATCCAAACCTTCCATCCACAATAATGTGGTXXXXXXXXXXCCTCCCATAAAGCCTTTTTCCGTGTGAATC	ATCCAAACCTTCCATCCACAATAATGTGGTXXXXXXXXXXCCTTCCATAAAGCCTTTTTCCGTGTGAATC
LG4	55.411	Marker20397	SNP	AGAGTTTCGTACTCCATTTCTGTAATAGTTXXXXXXXXXXAACATTTTGAGCTGTCAACCTTCTATTTTG	AGAGTTTCGTACTCCATTTCTGTAATAGTTXXXXXXXXXXAATATTTTGAGCCGTCAACCTTCTATTTTG
LG4	55.872	Marker1279	SNP	TTACCAAAATAACTGCACAATGTTTCAATTXXXXXXXXXXATTCTGTTGAATTGGGCTCGTTTTTGGAGT	TTACCAAAATAACTGCACAATGTTTCAATTXXXXXXXXXXATTCTGCTGAATTGGGCTCGTTTTTGGAGC
LG4	56.499	ZMM1247	SSR	GCTCCCAAGCTGCATATGAT	GTTTGCTAGGCACCAGAAGC
LG4	60.09	ZMM1242	SSR	CCTCCCTAGATTTTCGATTGC	GGCACATGTTCACAAATCCA
LG4	72.973	Marker16908	SNP	TTACAAAGTAAATATATTAGACTTGCTATGXXXXXXXXXXTGTGTATATATATCTCTCTTCTTCATCTTC	TTACAAAGTAAATATATTAGACTTGCTATAXXXXXXXXXXTGTGTATATATATCTCTCTTCTTCATCTTC
LG4	79.773	Marker14988	SNP	TGCTTTTGAAGGATGTGATTGTTGTTGTTTXXXXXXXXXXTTCTGAACATGTTCACAGAGTGCAATATAA	TGCTTTTGAAGGATGTGATTGTTGTTGTTTXXXXXXXXXXTCTGAACATGTTCACAGAGTGCAATATAAT
LG4	83.088	Marker30158	SNP	TGTCATATACATAACAAATATGCGTATTTGXXXXXXXXXXATTATTTTTAGTATTGATTGATTATTATGT	TGTCATATAAATAACAAATATGCGTATTTGXXXXXXXXXXATTATTTTTAGTATTGATTTATTATTATGT
LG4	90.079	Marker46964	SNP	TGCGCCTTTGCGTTAGCACGCGTTTTTGGGXXXXXXXXXXTTTCAAATGGAACGTGCAAATGTAATTTTT	TGCGCCTTTGCGTTAGCACGCGTTTTTGGGXXXXXXXXXXTTTCAAATGGAACGTGTAAGCGTAATTTTT
LG4	93.216	Marker16494	SNP	AAAATTGCTCCCAGAAGTTATTGCTACCAAXXXXXXXXXXCCGTTGGCTGGGGCCCTAGGAGTTGCAGGC	AAAATTGCTCCCAGAAGTTATTGCTGCCAAXXXXXXXXXXCCGTTGGCTGGGGCCCTAGGAGTTGCAGGC
LG4	94.228	Marker8927	SNP	AAAGTAACGATTTAGGAATCAAATCCGTAAXXXXXXXXXXCTTGCATGTGCCCCTAACATGGTAGGTCCC	AAAGTAACGATTTAGGAATCAAATCTGTAAXXXXXXXXXXCTTGCATGTGCCCCTAACATGGTAGGTCCC
LG4	97.396	Marker29543	SNP	GTTTTGGTGTAGTTATATAAAAACTTTATGXXXXXXXXXXAAGAGATCGATATAATTATCCCATTCATTT	GTTTTGGATTAGTTACATAAAAACTTTATGXXXXXXXXXXAAGACATCGATATAATTATCCAATTCATTT
LG4	99.367	Marker5436	SNP	CCACTTTGATATAATACTTTACCAAAAATCXXXXXXXXXXCATATTCCTTTTTGCACACATCAATCACAA	CCACTTTGATATAATACTTCACCAAAAATCXXXXXXXXXXCATATTCCTTTTTGCACACATCAATCACAA
LG4	104.679	ZMM0545	SSR	AGAGCAAATGTTTTGACCGT	CAATGTTCATGTCAATGACGAA
LG4	107.725	ZMM0398	SSR	TGGTTGTTTGATGATTTTCGAC	TCCCACCAAAACCAGGTAAA
LG4	109.057	Marker1240	SNP	TGTTGGGAAAGAGGTCTTTCCTACTACTCCXXXXXXXXXXGCCCTCTTTCTCAGTTCCATGAATGGTTTG	TGTTGGGAAAGAGGTCTTTCCTTCTACTCCXXXXXXXXXXGCCCTCTTTCTCAGTTCCATGAGTGGTTTG
LG4	113.893	Marker24456	SNP	ACGTTCTGGGGTTGATTTAGTGAGTTACTCXXXXXXXXXXAGCTAAACTGGCTCTCCCTCAAAGACGCCA	ACGTTCTGGGGTTGATTTAGTGAGTTACTCXXXXXXXXXXAGCTGAACTGGCTCTCCCTCAAAGACGCCA
LG4	117.033	Marker15864	SNP	AGAGTGTTTGATGAATATATCCTGCAGGGTXXXXXXXXXXTATTTATAGCTCTTGCCTGGCAACCTAAAG	AGAGTGTTTGATGAATATATCCTGCAGGGTXXXXXXXXXXTATTTATAACTCTTGCCTGGCAACCTAAAG
LG4	117.612	ID0176	InDel	ATGAGAAGGGAATGGGTGTG	GGACACGGTGTAGGACGTTT
LG4	118.077	Marker5549	SNP	AAATATAGTAGAACTACAACCCAGAACCTGXXXXXXXXXXCATACTTGGAAAAGATCTGCAATTTGAAGG	AAATATAGTAGAACTACAACCCAGAACCTGXXXXXXXXXXCATACTTGGAAAAGATCTGCATTTTGAAGG
LG4	118.077	ZMM0734	SSR	CCAGACCCAAACCCAATAGA	TGCATTTAAGGCTGTGCAAC
LG4	118.077	ZMM0735	SSR	AATTTATCCGCCTGCACAAC	CGACATTGCATAGATGAGCG
LG4	118.471	ZM913	SSR	GGTGAGAGGAAGTGAGATTTT	GAGCTTCTTCTTGACAGTTGA
LG4	123.204	Marker6441	SNP	AAGGCAACTATGTCCTCACAATTCTAGATGXXXXXXXXXXATGGTAACGAGCATAAAGTTTGTAAACTTG	AAGTGCAACTATGTCCTCACAATTCTAGATXXXXXXXXXXATGGTAACGAGCATAAAGTTTGTAAACTTG
LG4	126.934	Marker51004	SNP	TTTTGGTAAGCATTCAAAAACTATACGAGTXXXXXXXXXXAAGAACGTTTGTCAGATCCTCTTGGGCCTC	TTTTGGTAAGCATTCAAAAACTATACGGGTXXXXXXXXXXAAGAACGTTTGTCAGATCCTCTTGGGCCTC
LG4	132.097	ZMM0570	SSR	CCTTCAAGCTTGCACCATTT	GCAAACCTATGCATCTCCCT
LG5	0	Marker30251	SNP	ACTAGTACTATATAGACACAAAAATTCTTGXXXXXXXXXXTTAGAGGGGTTGTTTGGGATTGTTTCAAAA	ACTAGTACTATATAGACACAAAAATTCTTGXXXXXXXXXXTTAGAGGGGTTGTTTGGGATTCTTTCAAAA
LG5	1.441	ZM1459	SSR	CCTGACTTTCACAAGAACTGA	TGCCACATTTTGTTACACAC
LG5	4.275	ZMM0313	SSR	CGAAGAATCAAACACAAACCA	CTTGGGCTGTTCTGTTGGAG
LG5	13.939	Marker22397	SNP	TAGTTTATTTGAGCTTAGTTTATCAAATAAXXXXXXXXXXAACCCTAATCAATGATTGCATAAAAGAAAC	TAGTTTATTTGAGCTTAGTTTATCAAATATXXXXXXXXXXAACCCTAATCAATGATTGCATAAAAGAAAC
LG5	34.035	Marker40763	SNP	TTCATATCAGCAATAATTTTACTGTAATAAXXXXXXXXXXTTCTTGAATCTTTTTTGCATATAAAGTTTT	TTCATATCAGCAATAATTTTACTGTAATAAXXXXXXXXXXTTCTTGAATCTTTTTTGTATATAAAGTTTT
LG5	35.015	Marker30999	SNP	ACATTTCGCATATAATTTTGTGGTGCACTAXXXXXXXXXXATGTTTATTGCTTCTCTACAAGTTTATTAC	ACATTTCGCATATAATTTTGTGGTGCACTAXXXXXXXXXXATGTTTATTGCTTCTCTACAACTTTATTAC
LG5	35.714	Marker8869	SNP	GCTCATACATCATTTTTTATGTCAAAAAAAXXXXXXXXXXGAGAGTCCTCTTTTCTTAGACTGGCCACAA	GCTCATACATCATTTTTTTATGTCAAAAAAXXXXXXXXXXGAGAGTCCTCTTTTCTTAGACTGGGCACAA
LG5	37.044	Marker34216	SNP	TGTTTTCTGTTGTACATGAAACTATGCGACXXXXXXXXXXAGCTTGTACTATCGGATGTTGTACTAAATC	TGTTTTCTGTTGTACATGAAACTATGCGACXXXXXXXXXXAGCTTGCACTATCGGATGTTGGACTAAATC
LG5	53.836	ID0033	InDel	CCAAGAAAGTTACCGGACGA	CACATGCATGCTTCCAAATC
LG5	60.886	Marker24326	SNP	AAGATTTTTCCTATTGAGCAGTAGATACAAXXXXXXXXXXCAATCACCTACCCTTTGGAGGAGAATCATC	AAGATTTTTCCTATTGAGCAGTAGATACAAXXXXXXXXXXCAATCACCTACCCTTTGGAAGAGAATCATC
LG5	66.949	ZMM1426	SSR	AAAGAGATTGTGAGGCGGTG	TCAGGAAGGACGTAGTGGGT
LG5	70.321	Marker6325	SNP	GCAAAAAACTCTCACTAACTAACACAGAACXXXXXXXXXXTTGATAGTTGCCTGCCCAATTGTAGCCTTT	GCTAAAAACCCTCACTAACTAACACAGAACXXXXXXXXXXTTGATAGTTTCCTGCCTAATTGTAGCCTTT
LG5	71.723	Marker48121	SNP	TTTATCACGATTTTGATTTTGAGCTATATTXXXXXXXXXXAGGAACATGGAGTTGATATCAATGACACCT	TTTATCACGATTTGATTTTGAGCTATATTTXXXXXXXXXXAGGAACACGGAGTTGATATCAATGACACCT
LG5	72.704	Marker8966	SNP	AAGTTGGTACCATGCAACTTCCCTAAAGAGXXXXXXXXXXAGAATGCAATAGATATGACATCTATTCCAG	AAGTTGGTACAATGCAACTTCCCTAAAGAGXXXXXXXXXXAGAATGCAATAGATATGACATCTATTCCAG
LG5	73.223	Marker14768	SNP	CTCATATTTTTTATAACCGCCTTACTAAAGXXXXXXXXXXCCGATGAAGCAAGATCTCCTACTCTAAGGA	CTCATATTTTTTATAACCGCCTTACTAAAGXXXXXXXXXXCCAATGAAGCAAGATCTCCTACTCTAAGGA
LG5	74.106	Marker6189	SNP	ACTAAACACAGAACAACATAAACAACTACAXXXXXXXXXXGCCGTCTCAAGGACCGTTCCAAAATCTAAA	ACTAAACACAGAACAACATAAACAACTACAXXXXXXXXXXGCCGTCTCAAGAACCGTTCCAAAATCTAAA
LG5	74.714	Marker9417	SNP	GAACAGGATCTGTCCCCTATTATAACGTGAXXXXXXXXXXCTTTCTTGGTCAAGGATTGATCGAGAATTA	GAACAGGATCTGTCCCCTATTATAACGTGAXXXXXXXXXXCTTTCTTGGTCAATGATTGATCGAGAATTA
LG5	75.238	Marker11993	SNP	TCTACATATAACACTTTGTTTGTAGACAAGXXXXXXXXXXCATGATAGAGTCTCTCAAAACTTCCGCTCT	TCTACACATAACACTTTGTTTGTAGACAAGXXXXXXXXXXCATGATAGAGTCTCTCAAAACTTCCGCTCT
LG5	76.629	Marker29666	SNP	AAGGAAAAGGTTCACAAGCAATCTAAAAAAXXXXXXXXXXTTGCAGTATTTCTAACCTATAAAAGGTTTG	AAGGAAAAGGTTCACAAGCGATCTAAAAAAXXXXXXXXXXTTGCAGTATTTCTAACCTATAAAAGGTTTG
LG5	76.713	Marker5123	SNP	GGACACTCATCCCTTCTTGTTGGGACAAACXXXXXXXXXXGAACGAGTTGTAAACTTTCAAACCTTGCTT	GGACACTCATCCCTTCTTGTTAGGACAAACXXXXXXXXXXGAACGAGTTGTAAACTTTCAAACCTTGCTT
LG5	77.089	Marker14900	SNP	GTTATTCCGACCAAGCATCTAAGGCTTCCAXXXXXXXXXXTGCGCCAAAGATGAATACTTATTATATTCG	GTTATTCCGACCAAGCATCTAAAGCTTACAXXXXXXXXXXTGCGCCAAAGATGAATATTTATTATATTCG
LG5	77.763	Marker36813	SNP	TAGCACAACTTTGCAAGTGTCGATGCAATCXXXXXXXXXXTTATTGCCTTGCTAGAGAAATTATTATCAA	TAGCACAACTTTGCAAGTGTCGATGCAATTXXXXXXXXXXTTATTGCCTTGCTAGAGAAATTATTATCAA
LG5	79.07	Marker16821	SNP	CCGAGTTGACCCGGTCAACTCAATCAACGGXXXXXXXXXXTTGATCGCTGGAACGGGCATCAAAAATAAA	CCGAGTTGACCCGGTCAACTCAGTCAACGGXXXXXXXXXXTTGATCGCTGGAACGGGCATCAAAAATAAA
LG5	81.344	Marker53779	SNP	GGAATACATGTATGTAAGAAACAGACAGGGXXXXXXXXXXAATGAATATTGGCCATGTTTGGATTCATTT	GGAATACATGTATGTAAGAAACAGACAGGGXXXXXXXXXXAATGAATGTTGGCCATGTTTGGATTCATTT
LG5	82.713	ZM812	SSR	GGAACAAGATTTGCATAAGG	CAAGTCCACACACTTTCTTTC
LG5	83.885	Marker6470	SNP	AGTTCAGTTTTTCACTAGAAATATATTAGAXXXXXXXXXXGGGCTTGATCAGGTGTAACACTGGTGCTGC	AGTTCAGTTTTTCACTAGAAAGATATTAGAXXXXXXXXXXGGGCTTGATCAGGTGTAACACTGGTGCTGC
LG5	85.491	Marker59357	SNP	AATTCAAATCTCATCGGCCTAGGGCATTGAXXXXXXXXXXCCCGAATAATTTTGCACGACTTTGTAGGCC	AATTCAAATCTCATCGGCCTAGGGCATTGAXXXXXXXXXXCCCGAATAACTTTGCACGACTTTGTAGGCC
LG5	88.885	Marker23167	SNP	TTGTCTGGAAAAAGGAAGAAGATAAGATCGXXXXXXXXXXTGGTTATGAATGAATCTTCTACCCCCTTTT	TTGTCTGGAAAAAGGAAGAAGATAAGATCGXXXXXXXXXXGGTTATGAATGAATCTTCTACCCCCTTTTT
LG5	93.226	Marker3275	SNP	ACAAAAAATGAGTTTGCAAGATAAGCAGGAXXXXXXXXXXAGATCCATTGTGGAGCCATACTTGTCCTGA	ACAAAAAATGAGTTTGCAAGATAAGCAGGAXXXXXXXXXXAGATCCATTGTGGAGCCGTACTTGTCCTGA
LG5	98.889	Marker16948	SNP	AAGTTCAGTGGCTAAATGCGTGAAGGTCAAXXXXXXXXXXTACGAACTGTAGGGCAGTGTTGGCAATAGC	AAGTTCAGTGGCTAAATGCGTGAAGGTCAAXXXXXXXXXXTACGAACTGTAGGGCAGTGTCGGCAGTAGC
LG5	102.914	ZM572	SSR	CAGCAAGAAACAGAGAGAGAG	ACTCTGGTAGTTTTTGGGTTC
LG5	108.606	Marker20350	SNP	TGGATCTCTGAAACAATTTCTGCAGAAAAAXXXXXXXXXXTTTTACAATTAGATATTCGAATAAGAATTA	TGGATCTCTGAAACAATTTCTGCAGAAAAAXXXXXXXXXXTTTTACAATTAGATTTTTGAATAAGAATTA
LG5	115.002	Marker16826	SNP	TGCCTGGATCTTGGCTTTTGCGTTGTCTAAXXXXXXXXXXGTCATATTGTCATCCAATCCTTCTTGTCCT	TGCCTGGATCTTGGCTTTTGCATTGTCTAAXXXXXXXXXXGTCATATTGTCATCCAATCCTTCTTGTCCT
LG5	117.204	ID0142	InDel	TTGGGACCTCTCATTTTTGC	TGCATTTTCTTGTAGCGGAC
LG6	0	Marker18557	SNP	TCAAAGCCCAACAGGGATGGCAATCAGACTXXXXXXXXXXGAAAAAACACCATCAAATTCTTTATGACTC	TCGAAGCCCAACAGGGATGGCAATCAGACTXXXXXXXXXXGAAAAAACACCATCAAATTCTTTATGACTC
LG6	4.169	ID0138	InDel	GGAAAAGTTCGAATGGCTCA	TTGAACATGGCACCACATTT
LG6	10.917	Marker38378	SNP	TTGATCTCCTTTACTAAATCCCTGATCACAXXXXXXXXXXGGATACGAGCAACAGAAAATTGATTATGCA	TTGATCTCCTTTACTAAATCCCTGATCACAXXXXXXXXXXGGATACAAGCAACAGAAAATTGATTATGCA
LG6	14.726	ID0060	InDel	TCACATGTGGGACAGTGACTT	TCAACTCCCAAACATGACCA
LG6	17.845	ID0163	InDel	ACCCACGTCATGGAACCTTA	TGGACTAAACCCATTGAAACG
LG6	20.395	ZMM0404	SSR	TATGAACCCAACTTGCACCA	CATTTTGTCTCCTTTCTTTTTAAGG
LG6	22.928	Marker14184	SNP	GGTCTTTGATGCTTGATTTTTCAGGTATTTXXXXXXXXXXTTTTATCGTATGCTTCCTAACTTCACATCT	GGTCTTTGATGCTTGATTTTTCAGGTATTTXXXXXXXXXXTTTTATCGTATGTTCCCTAACTTCACATCT
LG6	24.129	Marker23123	SNP	CCTTCTGTCCTTTCACTAGCACCGTTGTTTXXXXXXXXXXTCCTGAAAAGTAAGGGCCTATGTCTGTGTT	CCTTCTGTCCTTTTGCTAGCACCGTTGTTTXXXXXXXXXXTCCTGAAAAGTAAGTGCCTATGTTTGTGTT
LG6	35	Marker4362	SNP	GAGGGCGAGGAGAAGTTCAGAATTTGGGTTXXXXXXXXXXCTCCATGTAAGACACTAGATGGCATTTGAT	GAGGGCGAGGAGAAGTTCAGAATTTGGGTTXXXXXXXXXXCTCCATATAAGACACTAGATGGCATTTGAT
LG6	39.809	Marker23831	SNP	TTCCAAAGTAGTGCCGGCAAGCGAGGTAGCXXXXXXXXXXATTCTCCTCGAATTGCTGGGTTCTGCTGCA	TTCTAAAGTAGTGCCGGCAAGCGAGGTAGCXXXXXXXXXXATTCTCCTCGAATTGCTGGGTTCTGCTGCA
LG6	41.907	Marker6377	SNP	ATACATTCACTTTGTAAATCTACTGCAATAXXXXXXXXXXTAGTGAAGCTATACAGACTTGTAACCCACA	ATACAATCACTTTGTAAATCTACTGCAATAXXXXXXXXXXTAGTGAAGCTATACAGACTTGTAACCCACA
LG6	42.69	Marker17222	SNP	ACCAAATAAATGCATTCTATCTTATGCACAXXXXXXXXXXAGATAGGACGAATTTCAAAATTTTGGGTTC	ACCAAATAAATGCATTCTATCTTATGCACAXXXXXXXXXXAGATAGGACGAACTTCAAAATTTTGGGTTC
LG6	48.142	Marker19645	SNP	GTGTCAGTTTTGTGCATTTGAAAGGTGAAAXXXXXXXXXXTTTCTTACATCAAACGACTCCTCTATTGAA	GTGTCAGTTTTGTGCATTTGAAAGGTGAAAXXXXXXXXXXTTTCTTACATCAAACGACTCATCTATTGAA
LG6	48.37	Marker10866	SNP	GGAAACCTATGTTTCTTATAGCAGGAAAGAXXXXXXXXXXACACATAGGTTCACAACCTCGCATATCACT	GGAAACCTATGTTTCTTATAGCAGGCAAGAXXXXXXXXXXACACATAGGTTCACAACCTCGCATATCACT
LG6	49.745	Marker19647	SNP	GGAAGCTGGAGATCCAATTACGTGTCCTACXXXXXXXXXXCGGATTATATTCGATTTTACACTTTTGTGG	GGAAGCTGGAGATCCAATTACGTGTCCTACXXXXXXXXXXCGGATTATATTCGATTTTACACTTTTATGG
LG6	53.875	ZM641	SSR	CAACTACAAGCCTCAAACTGT	TAGCGAAAACTAGCTGAAGTG
LG6	61.833	Marker2992	SNP	CAATGGTTGGGTTCGTTTTTAGCAGTTGAGXXXXXXXXXXTATATTATCAAATACTATGTTACAAGAACT	CAATGGTTGGGTTCGTTTTTAGCAGTTGAGXXXXXXXXXXTACATTATCAAATACTATGTTACAAGAACT
LG6	64.954	Marker42461	SNP	ATCGAAATTCAATTCCATAAATTCAAAATTXXXXXXXXXXTGTTGTAATGGTCTTTATTAGACATTGATA	ATCGAAATTCAATTACATAAATTCAAAATTXXXXXXXXXXTGTTGTAATGGTCTTTATTAGACATTGATA
LG6	67.164	Marker27741	SNP	AATACCTGTATGGCCAACTCCCTTGTTGGAXXXXXXXXXXTTCCAAATAATTTGGATACCCTTCAAAGAA	AATACCTGTATGGCCAACTCCCTTGTTGGAXXXXXXXXXXTTCCAAATAATTTGGATACTCTTCCAAGAA
LG6	70.775	Marker47814	SNP	TCCCAGATGATGGATAATAAATCAATTGCTXXXXXXXXXXAGTGCACAATCCATCATAACAGATGTAAAT	TCCCAGATGATGGATAATAAATCAATTGCTXXXXXXXXXXAGTGCAAAATCCATCATAACAGATGTAAAT
LG6	77.172	Marker46856	SNP	AGGGATCGCCTCCTGAGGAACTGACTGTTCXXXXXXXXXXGGGGTCCTGTCAATGAAGAGTAGTCTTGCA	GGGGATCGCCTCCTGAGGAACTGACTGTTCXXXXXXXXXXGGGGTCCTGTCAATGAAGAGTAGTCTTGCA
LG6	85.402	ZMM1268	SSR	TGTGGTTTCAAATAAAAAGTTGGA	TCGATTGTTTGGAGGATTTTG
LG6	86.519	ZMM1266	SSR	TTTCACATCCGTTGGATCTT	GCTGAGCTTTTGCTCCATTT
LG6	87.664	ZMM0750	SSR	TTCCTCAAGATTAGCTGCGG	CCGAGCACCTTAAACCAAAC
LG6	89.898	Marker19311	SNP	ACCATTACCACATGCAAAAATAAGCCTAGCXXXXXXXXXXTATTCCAAGGCTAAAAAATAAAAGAAGGAA	ACCATTACCACATGCAAAAATAAGCCTAGCXXXXXXXXXXTATTCCAAGGCTAAAAACTAAAAGAAGGAA
LG6	91.115	Marker22672	SNP	AAAAAACGAAATTTGCAATATCCAAACATAXXXXXXXXXXATCTTGTCCACCATTTGATTTGATGTGTAT	AAAAAACAAAATTTGCAATATCCAAACATAXXXXXXXXXXATCTTGTCCACCATTTGATTTGATGTGTAT
LG6	92.673	Marker14750	SNP	TGCAAGTCTCCTTAGAAAACTTCAATGCCTXXXXXXXXXXCTATTCTAACAGCTTCAATGCAGAAGCCCT	TGCAAGTCTCCTTAGAAAACTTCAATGCCTXXXXXXXXXXCTATTCTAACAGCTTCAATACAGAAGCCCT
LG6	97.11	Marker7826	SNP	AGATGTAGACATGTTGTAGTACTAGAGAGCXXXXXXXXXXGTAGAGACCCCTACCCTACCCTAGACCCCA	AGATGTAGACATGTTGTAGTACTAGAGAGCXXXXXXXXXXGTAGAGACCCCTACCTTACCCTAGACCCCA
LG6	106.57	Marker32061	SNP	CTTGTTGTCATCACTGAATATTTTTAGGTTXXXXXXXXXXGTGCTAGACAATTTGATGCAGGTAATTTGT	CTTGTTGTCATCACCGAATATTTTTAGGTTXXXXXXXXXXGTGCTAGACAATTTGATGCAGGTAATTTGT
LG6	114.71	Marker26125	SNP	ATAGACTGATGAACATATTTATACATTTGAXXXXXXXXXXGTGAGTTTAGCTTGTACTAGCTGGAATTTT	ATAGACTGATGAACATATTTATACATTTGAXXXXXXXXXXAGTGAGTTTAGCTTGTACTAGCTGGAATTT
LG6	123.614	Marker5246	SNP	AACCAAACACATTGGGACAGAAAGAACACAXXXXXXXXXXACAAACAAGAAAACAGGGGAGGGGAAGGAA	AACCAAACACATTGGGACAGAAAGAACACAXXXXXXXXXXACTAACAAGAAAACAGGGGAGGGGAAGGAA
LG6	126.887	Marker19968	SNP	ATAAGCCAACCTCTTCAGGGGCCACGCCCGXXXXXXXXXXAGGGCGCTCAGCTTGACCCGAGGGAAAACA	ATAAGCCAACCTCTTCAGGGGCCACGCCCGXXXXXXXXXXAGGGCGCTCAGCTTGACCCGAGGGAAAAAA
LG6	138.061	Marker10452	SNP	TACAAAATGGCGCATCGTATGCACATCTGCXXXXXXXXXXAATAAGTGGTATACACTGATAGTTACACTG	TATAAAATGGCGCATCGTATGCACATCTGCXXXXXXXXXXAATAAGTGGTATACACTGATAGTTACACTG
LG6	148.44	Marker13988	SNP	TGGAGAGGTGGCGATCGGAGACGCACACTTXXXXXXXXXXCTTATATTTTGGGGGATTGATGTGCCCAGA	TGGAGAGGTGGCGATCGGAGACGCACACTTXXXXXXXXXXCTTCTATTTTGGGGGATTGATGTGCCCAGA
LG6	152.476	Marker32087	SNP	TGGGATCATACCAGCGTATAAAGCAAAGCTXXXXXXXXXXTTGGAAGGAGAATCCAGTAAGCTTGAAGAC	TGGGATCATACCAGCGCATAAAGCAAAGCTXXXXXXXXXXTTGGAAGGAGAATCCAGTAAGCTTGAAGAC
LG6	158.558	ZM874	SSR	CTACACACCAAAACTTGTCCT	CTGTTGATGTCACTTGTGTTG
LG6	166.62	ID0045	InDel	GACGACTATCAAAATCAGGAGGA	CAAGTGTGAAAACGGGCATA
LG7	0	ZMM0995	SSR	TTTAGAAAGGGCGTAATGGG	AATTGTTTGTGTGCGCATGT
LG7	2.82	ZMM0826	SSR	CCATTTTTCTTCCAAAGGGA	TCTTATCCCAACATTTGCAATTTA
LG7	4.843	ZMM0746	SSR	TGAAAAGTGCCATGTCAGTCA	GGGCTACCGATTGGATTTCT
LG7	5.708	ZMM1354	SSR	AGTAATAGGGTCGGCGGATT	AACGTCCGAGTACTTCCTGG
LG7	6.426	ZMM1362	SSR	TCACCAACTTCTCATTCCAAAA	GGGTTGTTTGCATTTGTTCC
LG7	10.146	ZMM1258	SSR	TTTTAAACCTTTTGTTGCATGTG	TGGGATCATTGTTGCTTCCT
LG7	11.022	ZMM1259	SSR	TGACAAGTTGCGTGGTTGAT	GGCCATCTTTTGTGCAAGTT
LG7	19.477	ZMM0128	SSR	TCCCATCATTCAATTGGACA	GCATGCAAAGACGTGACAAC
LG7	20.371	ZMM0587	SSR	AGATTGCCTGAGAAGCCATT	AATCAATCGCCGTACCTGTC
LG7	21.816	ZMM0585	SSR	TTTTCAGCTTATTTTCACCAATAA	TCAAGTAATCTTCAACTACTACCAACA
LG7	33.795	ZM1003	SSR	ATCGAATTGGCAACTACAAC	CTGATGGACGGTAAGGTTTA
LG7	41.664	ZMM1082	SSR	AAGGAAGCGAAGAGAATGGG	GCGTGGTTTCTTGAACGATAA
LG7	45.192	ZMM1081	SSR	TGTCCGTGTTTCAGCTTTTCT	CAAATTGCGGGCTCATCTAT
LG7	57.573	ZMM1234	SSR	TCAAACAAAAGTGACAGCCAA	CATGCATGAGTCGTAACCAGA
LG7	63.144	ID0071	InDel	TATGCAAGTGTCCCAGTCCA	GGAAGGCTGTTTCGATCATT
LG7	64.885	ZMM1239	SSR	CACATAGTAGCCCCATTGCC	TTGCAAGAATTTTCATGTGCT
LG7	66.322	Marker17630	SNP	CAAGACGTACCTAGTATTGTTATTTTGGTGXXXXXXXXXXGATAGATAATTTTTCATGCTGTTCACACAA	CAAGACGTACCTAGTATTGTTATTTTGATGXXXXXXXXXXGATAGATAATTTTTCATGCTGTTCACACAA
LG7	70.035	Marker34158	SNP	AACTTTCACTTGACACCTTTAGTCTGGTTGXXXXXXXXXXTATTGTTAGTCAATTGCTATATAGTTTTAG	AACTTTCACTTGACACCTTTAGTCTGGTTGXXXXXXXXXXTATTGTTAGCCAATTGCTATATAGTTTTAG
LG7	72.223	ZM610	SSR	GGTTAAACTTTGTCACCTTCTG	TGTCATGAGTTTCAGTGTGTG
LG7	75.502	Marker12856	SNP	CAAGGAGCCTTGAAATCAAAGCAAAGTCGGXXXXXXXXXXGGTAGATTATTGCTTATTTGTATTTACCAC	GAAGGAGACTTGAAATCAAAGCAAAGTCGGXXXXXXXXXXGGTAGATTATTGCTTATTTGTATTTACCAC
LG7	76.635	Marker2555	SNP	GAGAGAGCACAACCCTGTCATGGGAATCAGXXXXXXXXXXCACGTTCCATCTCCTTATCTTGAATACGTT	GAGAGAGCACAACCCTGTCATGGGAATCAGXXXXXXXXXXCACGTTCAATCTCCTTATCTTGAATACGTT
LG7	77.25	Marker18367	SNP	ACAAGAATAGAAAACTTTATTCTATAGAAAXXXXXXXXXXCATCCTAACCCTCAATCTCTCACCCAAAAA	AAACAAGAACAGAAAACTTTATTCTATAGAXXXXXXXXXXCATCCTAACCCTCAATCTCTCACCCAAAAA
LG7	83.043	Marker35721	SNP	TGTTGCATGCAATGGTTTACCAAAAAATTTXXXXXXXXXXGGAGACGACACGCACGTGGCATGAGCTTCA	TGTTGCATGCAATAGTTTACCAAAAAATTTXXXXXXXXXXGGAGACGACACGCACGTGTCATGAGCTTCA
LG7	86.825	Marker42605	SNP	CTTACATATTGTCCATAATGTGAAAATAAAXXXXXXXXXXGACGATCACCGCACGCTTCCTTTGATAATA	CTTACATATTGTCCATAATGTGAAAATAAAXXXXXXXXXXGACGATCAGCGCACGCTTCCTTTGATAATA
LG7	89.754	ZMM0220	SSR	CGTTTACACCCCCTTCAAAA	CCTCTCATTTTAACATTTTTCGTG
LG7	96.257	Marker16378	SNP	CTCTGCAAGGTAAGAATAGCAGACGTAATTXXXXXXXXXXGCATGCGACAAATTGCTCACTTTCACCGTT	CTCTACAAGGTAAGAATAGCAGACGTAATTXXXXXXXXXXGCATGCGACAAATTGCTCACTTTCACCGTT
LG7	97.964	Marker30663	SNP	TTTCGTGCTTTCAGAAATCAGAGATTGTAAXXXXXXXXXXAGGAAGAGGAAGAGGAAGAAAGTGAAGAAT	TTTCGTGCTTTCAGAAATCAGAGATTGTAAXXXXXXXXXXAGGAAGAGGAAGATGATGAAAGTGAAGAAT
LG7	101.721	ZMM0227	SSR	GACCCACATCGAATGTGAAA	TGAACTCTTCAACTATACAATGGGA
LG7	120.91	ID0166	InDel	TGATCATTTTTCTTTAATATTTCGTGA	CGATGGAATTTTGACAGGCT
LG7	121.556	ID0168	InDel	CAATCCGCCTCTTAATCCAA	GCCAACTTAATACCACAAAGGC
LG7	127.369	ID0165	InDel	GAGGGAATGGGTAAATGGGT	TGGTTGGTGGTGGAAGATTT
LG8	0	Marker53716	SNP	AACCAAACACATTGGGACAGAAAGAACACAXXXXXXXXXXACAAACAAGAAAACAGGGGAGGGGAAGGAA	AACCAAACACATTGGGACAGAAAGAACACAXXXXXXXXXXACTAACAAGAAAACAGGGGAGGGGAAGGAA
LG8	7.413	ZM1311	SSR	CTCTGCACCATCTTTAATGTC	CAGCTCGAATCTTGGATAAA
LG8	13.02	Marker3025	SNP	ACGGGTGGTCCTACCATTTTGACCATTGTGXXXXXXXXXXGAGTCACAAGTCACTGAAGTTTGGTTGGAC	ACGGGTGGTCCTACCATTTTGACCATTGTGXXXXXXXXXXGAGTCAGAAGTCACTGAAGTTTGGTTGGAC
LG8	28.978	ZMM1194	SSR	TTCCAATTCTACAAGCGCAG	CCGATCAAAACTAGTATGGCAA
LG8	33.147	ID0063	InDel	AAATTCCAATCCGACCACTG	CCCAATTCTGATCCACCTCA
LG8	36.466	ZMM1188	SSR	TTATGGTTTGAACTGCCACAA	ACGACGACGACGACAATCTA
LG8	38.671	ZMM1190	SSR	GAGCCAAATCTTAAGGGTTTCA	TTGTGAGGATCGGAAAGACC
LG8	42.409	ZMM1197	SSR	CGTATGACGTTAACTTCGCAGA	AAAAAGGAGGTGGCGATTAGA
LG8	46.522	Marker13429	SNP	CTGTTTTTTTTCCTTGATACGCACCCTGTTXXXXXXXXXXTTGGTAAATGCAAATATGTTGTAATTATGC	CTGTTTTTTTTCCTTGATACGCACCCAGTTXXXXXXXXXXTTGGTAAATGCAAATATGTTGTAATTATGC
LG8	53.517	ZMM0708	SSR	GCACCCTTAACTTGGCATTC	TTGATGCAGTTATGTGCTCACT
LG8	56.367	Marker25332	SNP	ATAGGTACAGAAGAAAAACGAAGAAGCAGAXXXXXXXXXXTCCCATTCAATTAGGTAAACCCTAACGACG	ATAGGTACAGAAGGAAAACGAAGAAGCAGAXXXXXXXXXXTCCCATTCAATTAGGTAAACCCTAACGACG
LG8	57.304	Marker14169	SNP	TTTTGGCAATATTAGTTTTGATCCATTATCXXXXXXXXXXAGGGCGTAGAAGATACTAAAAAACAGAGAC	TTTTGTCAATATTAGTTTTGATCCATTATCXXXXXXXXXXAGGGCGTAGAAGATACTAAAAAACAGAGAC
LG8	58.603	Marker7394	SNP	ACCAACCAGAAATTCCATCAACTGATCTGTXXXXXXXXXXCTGTTTTCTGCGGGTTTTGCACCATCTCCA	ACCAACCAGAAATTCCATCAACTGATCTGTXXXXXXXXXXTTGTTTTCTGCGGGTTTTGCACCATCTCCA
LG8	66.571	Marker3342	SNP	TGACGATCCGACAGTTATTCGCTTGAATAAXXXXXXXXXXATCGTTCGAAATAAATCATTTCATTCATCT	TGGCGATCCGACAGTTATTCGCTTGAATAAXXXXXXXXXXATCGTTCGAAATAAATCATTTCATTCATCT
LG8	83.695	Marker22682	SNP	CGAAAAATTTAGAATGAGCACATAACTTCAXXXXXXXXXXATACGATATTGATATGACAACACATAAAAT	CGAAAAATTTAGAATGAGCACATCACTTCAXXXXXXXXXXATACGATATTGATATGACAACACATAAAAT
LG8	97.751	ID0042	InDel	AAAAACCATCCAACGCAGAC	TCGCATATGCAATTTTTGGA
LG8	113.76	Marker18953	SNP	CGTATAATTACACCAAATCTCAAAGGGAGGXXXXXXXXXXTCAGACAGAATCGTCTATACAGTCGTCCCT	CGTATAATTATACCAAATCTCAAAGGGAGGXXXXXXXXXXTCAGACAGAATCGTCTATACAGTCGTCCCT
LG8	125.496	Marker13629	SNP	CAAATGGAGTAGAGAGAAAAATGTGAAGGAXXXXXXXXXXGGCAACGGGCAAATCTCACAGTACACAAAA	CAAATGGAGTAGAGAGAAAAATGTGAAGGAXXXXXXXXXXGGCAACGGGCAAATCTCACAGTACACCAAA
LG8	126.388	Marker14485	SNP	AATATCCCAAAACACAAATCCAAACATATCXXXXXXXXXXCGGCTTGTTGGGAAATGCAAATCTGAAAGC	AATACCCCAAAACATAAATCCAAACATATCXXXXXXXXXXCGGCTTGTTGGGAAATGCAAATCTGAAAGC
LG8	127.961	ID0171	InDel	AATCATGCCCCTAGTGTTGC	TTGCCCCAAACCTAACTTGA
LG8	136.753	Marker49064	SNP	TCACTAAATGAGTATATTACATTTGTTATGXXXXXXXXXXTTAGTTCTGTAATTACTGGAAGTGATATTT	TCACTAAATGAGTATATTACATTTGTTATGXXXXXXXXXXTTAGTTCTGTAATTACTGGGAGTGATATTT
LG8	142.99	Marker9382	SNP	ATGTCCTGTCTTCAGAGAAAAACAGAACAAXXXXXXXXXXTGGTTCCGCCTGAAATATAAAATGACCAAG	ATGTCCTGTCTTCAGAGAAAAACAGAACAAXXXXXXXXXXTGGTTCGGCCTGAAATATAAAATGACCAAG
LG8	143.758	Marker12386	SNP	CTCAAAAGTTGATCTTATTCATCTCTTCTTXXXXXXXXXXGTTTCTTCCTCCATTTCTGATTTTCATGCA	CTCAAAAGTTGATCTTATTCATCTCTTCTTXXXXXXXXXXTCTTCCTCCATCATTTCTGATTTTCATGCA
LG8	154.605	Marker7951	SNP	AGACGTAAGGGGCAGATAGATCAACATTTTXXXXXXXXXXTACAAGAGTCATAAATTACTTCAAGGCTCA	AGACATAAGGGGCAGATAGATCAACATTTTXXXXXXXXXXTACAAGAGTCATAAATTACTTCAAGGCTCA
LG8	155.063	ID0112	InDel	GGTTGCTTTCTGACACCCAT	ACCCTTCCTTTGCTTTGCTT
LG8	165.94	ID0051	InDel	TGACTTCAGAATAAGCTACATCCA	AGGAGGGGATGCTTTTCATT
LG8	178.427	ZMM1053	SSR	AAGCAATGCTGCTGCTACAA	CCCCTACCCCAAACCTAAAC
LG9	0	ID0057	InDel	TGCTGCTGTTGCTTTGTTCT	ACTTTTAACCGTGACGACCG
LG9	4.834	Marker26981	SNP	ATCTTCTAGCAACCACTTTCTCTTCAATTCXXXXXXXXXXCTATCTCTAAGATAGCCCTGCTCGTTCGTT	ATCTTCTAGCAACCACTTTCTCTTCAATTCXXXXXXXXXXCTATCTCTATGATAGCCCTGCTCGTTCGTT
LG9	17.114	Marker14104	SNP	AAAAATCAGAAATGAAACAACAGGAAAAATXXXXXXXXXXCTATTCCCACTTCTGAAGTGTCCCGAGTGC	AAAAATCAGAAATGAAACAACAGGAAAAATXXXXXXXXXXCTATTCCCACTTCTGAAGTGTCCCGAGTAC
LG9	28.199	Marker26421	SNP	ATATCGCTCTCCAGCTAATTTATTTTATGTXXXXXXXXXXTTTTATCAGCGATACCAAAACACCACCTTG	ATATCGCTCTCCAGCTAATGTATTTTATGTXXXXXXXXXXTTTTATCAGCGATACCAAAACACCACCTCG
LG9	44.229	Marker15774	SNP	CTCAACTAAACCAATTTACCCCCTTCATGCXXXXXXXXXXAGCCATCAACTAACCTAATTCCACGACGCC	CTCAACTAAACCAATTTACCCCCTTCATTGXXXXXXXXXXAGCCATCAACTAACCTAATTCCACGACGCC
LG9	51.303	ID0102	InDel	AACCACTGGACCTTGCAAAA	ATGCCGTCCATAAAGTCGTC
LG9	63.448	ZMM1045	SSR	CAGCATTAGCGTCTCGACAA	TTTTTCATCCACCTAGTCCGA
LG9	69.769	ZMM1042	SSR	AAGGGTGGGAGGAGAGAGAA	AACGGTTTGGACAAAGATCG
LG9	77.39	ZMM1299	SSR	TGGAGGGATAATTGTTAGGCA	CATGGGGTTTAGTGTGGCTT
LG9	79.58	ZMM1206	SSR	CACCACCCCATTGGACTAAC	GAGAAGGGGATTTTGCTGTG
LG9	80.858	ZMM1208	SSR	TTGTGCATTTTGAAGGATCG	GGCATTGGCAAACTTTGATT
LG9	81.752	ZMM1128	SSR	GATGTCATCAATTTGTTGTTTAAGA	TGCTTGTGGCTAGAAAACTTAGAA
LG9	83.758	ZMM1291	SSR	TTCCAGCCTTAACGCGTAGT	GATATCATCACCTGGCAGCA
LG9	88.916	ZMM1121	SSR	TTCAAACTTCATGGGAGGAGA	GATTGGGCTGAGTCCAGAAA
LG10	0	Marker24699	SNP	AGTCACATCTCTTCAAAAATAAATTATACTXXXXXXXXXXTGAAAACGATGTTACACTTCAATTTGGACC	AGTCACATCGCTTCAAAAATAAATTATACTXXXXXXXXXXTGAAAACGATGTTACACTTCAATTTGGACC
LG10	0.711	Marker9517	SNP	TTGCTGTGGTGAGATATGCTGATCCAAACGXXXXXXXXXXCAAAAACATATTTGTTGCCCAGAGTAACTT	TTGCTGTGGTGAGATATGCTGATCCAAACGXXXXXXXXXXCAAACACATATTTGTTGCCCAGAGTAACTT
LG10	0.919	ZMM0533	SSR	TCGACGCTATTCTTTCACAAG	AAAAGGGGTTGAGTGTCGAA
LG10	4.985	ZMM0525	SSR	CCATGCATGTAATTAGAGCAAAC	CGCATAAACAATGGTGGCTA
LG10	6.266	ZMM0801	SSR	ACTGATTTTGTAGCAGGGCG	TGTCTCCCAATTATCACGCA
LG10	9.389	ID0088	InDel	TCGTCCCATTCCAAGATTTC	CCAATCTCTCCGCTGTCTTC
LG10	12.433	ZMM0805	SSR	TCAGTACCTTAAATCAAGCCGA	GTGGGCGCAGTTAGCTGTA
LG10	14.509	Marker45745	SNP	AAAAAGAAAAAAGAAAAAACCCCTTAGTTTXXXXXXXXXXTCTCAACAGCCCTTCAGCCCACAAATTACA	AAAGAAAAAAGAAAAAACCCCTTAGTTTGCXXXXXXXXXXTCTCAACAGCCCTTCAGCCCACAAATTACA
LG10	25.763	Marker13338	SNP	TTAGTTTTCTAGTCACCTATTCTAACATATXXXXXXXXXXGAAAGCCCAAGTCATGAAGACCACATTCAG	TTAGCTTTCTAGTCACCTATTCTAACATATXXXXXXXXXXAAAAGCCCAAGTCATGAAGACCACATTCAG
LG10	28.576	Marker19007	SNP	CTGAACTTGTTTGGAAGATGTGACTTCAAGXXXXXXXXXXTGGACGAATACCAGTGATTTCAACTATTTA	CTGAACTTGTTTGGAAGATGTGATTTCAAGXXXXXXXXXXTGGACGAATACCAGTGATTTCAACGATTTA
LG10	33.907	Marker39690	SNP	GTAATACACCAATTCAACCAATTGATCAATXXXXXXXXXXTCATGAAAAATTGATCAATAATTCTATTTT	GTAATACACCAATTCAACCAATTGATCAATXXXXXXXXXXTCATGAAAAAATGATCAATAATACTATTTT
LG10	43.681	Marker25301	SNP	CGATCATGTGGTATTTTTCATGAAATATCGXXXXXXXXXXCTAAAGTTTTTATGAGTGTGTGTGTAATTT	CGATCATGTGGTATTTTTCATGAAATATCGXXXXXXXXXXCTAAAGTTTTTAGGGGTGTGTGTGTAATTT
LG10	44.808	ZMM1004	SSR	GAGACACCCAACGATTTTGC	TCCCTTCGAAATGGTATCTCC
LG10	54.295	ZMM1393	SSR	ACTTGCAATTTTAGTCCGGC	CCAAACCAAAACGTACCCAC
LG10	58.532	ZMM1394	SSR	GGACCAAAAGTTTGACACGG	GGAGGTGAGAAGTCGCGTAG
LG10	61.698	ZMM1007	SSR	TTCACAAGGGGGTAATTTGC	TCTGGCATTGCAAACACCTA
LG10	66.301	ZMM1404	SSR	GAAAACGAAATGGAGGTTTGA	TTAACACAAAGAGCTGCTCAAC
LG10	69.552	Marker22411	SNP	ACGAACCCCTCTCTGATGTAACCATTGACTXXXXXXXXXXCTGAAGCCAAAATTTTTTATTGTCGGGTTG	ACGAACCCCTCTCTGATGTAACCATTGACTXXXXXXXXXXCTGAAGCCAGAATTTTTTATTGTCGGGTTG
LG10	75.762	Marker23007	SNP	TTCAAAATGATAGCAAAAAAGATGAAAATTXXXXXXXXXXGAGCTTTATCCTAGCTGGATATCAAGTCTG	ATCAAAATGATAGCGAAAAAGATGAAAATTXXXXXXXXXXGAGCTTTATCCTAGCTGGATATCAAGTCTA
LG10	125.762	Marker16359	SNP	ACAAATGAAAGAAATGATAATGCTTCAACAXXXXXXXXXXGTACATCAAAGGCATACAACCTTCACAAGG	ACAAATGAAAGAAATGATAATGCTTCAACAXXXXXXXXXXGCACATCAAAGGCATACAACCTTCACAAGG
LG10	127.401	Marker12350	SNP	AGATTTCCGTCAAGCCATAACAGTGAGATGXXXXXXXXXXGAATCATAGGAACAAGTAGAAGTTCAGAAA	AGATTTCCGTCAAGCCATAACAGTGAGATGXXXXXXXXXXAATCATAGGAAACAAGTAGATGTTCAGAAA
LG10	131.62	ZMM1453	SSR	CCCACACGTTAGTGATTCCA	ATTTGCATGCATGAAGCGTA
LG10	134.11	ZMM1451	SSR	CCAACAAGATGGAATGTCCC	AGGACAAGTCAATGGATGAAAA
LG10	136.172	ZMM0602	SSR	CTTGTTGTGGTCTTGGACCC	GGACAGCAAGAGCATGATGA
LG11	0	ZM918	SSR	GAGTTGAAGTTCCTGATGGAT	GTTCCTCTCCTCACTCCTCTA
LG11	3.67	Marker21079	SNP	CTTCTTATTACGAGGCATATTCTGAGCATAXXXXXXXXXXACATTGAGTCGCTTCTTCATCGTCTTACAA	CTTCTTATTACGAGGCACATTCTGAGCATAXXXXXXXXXXACATTGAGTCGCTTCTTCATCGTCTTACAA
LG11	8.556	ID0159	InDel	TCTTTGGACTTAGGCACGCT	TAGCCACTGCCACACTGAAC
LG11	10.868	Marker8461	SNP	CCCCTTGAAACCGTAATTCATCAACAGGTGXXXXXXXXXXTCAAAATAAATAAAAAAGGAAGCTAACAGA	CCCCTTGAAACTGTAATTCATCAACAGGTGXXXXXXXXXXTCAAAATAAATAAAAAAGGAAGCTAACAGA
LG11	12.599	ID0155	InDel	TTCTAGCTGCTGCCATTGTG	CGACAATTGCAAGTTTTGAA
LG11	14.757	Marker16811	SNP	TATCTACTGTTCGACTCTTACACTGCAAAAXXXXXXXXXXATGCCTATTGAGCATCATCCAAGGGCCAAT	TATCTACTGTTCGACTCTTACACTGCAAAAXXXXXXXXXXATGCCTATTGAGCATCATCCAAAGGCCAAT
LG11	23.985	Marker60468	SNP	CGTGAAGAGCTGTTTACCGATTTACAAGCAXXXXXXXXXXTTGATCAATAACACAGTAGGAAGGTTCTTT	CGTGAAGAGCTGTTTGCCGATTTACAAGCAXXXXXXXXXXTTGATCAATAACACAGTAGGAAGGTTCTTT
LG11	29.419	ZMM0689	SSR	CGCTTGAATTAATTGCATCTACC	CCAAGTGAACATAGAAATCTGCC
LG11	33.858	ZMM0681	SSR	GTGACCCCTCAACCAAAATG	GAGGGGGCCATTTCTCTAAC
LG11	46.829	Marker10687	SNP	CACAGTCCAGTGGAGATCGTCATCTTCTCAXXXXXXXXXXACAATTATGGTTCATAGATGGAAAATCAAT	CACAGTCCAGTGGAGATCGTCATCTTCTCAXXXXXXXXXXACAATTATGGTTCATAGATGAAAAATCAAT
LG11	64.548	Marker7287	SNP	CTGCTTTCTGGATAAAGATGTTTTTGCATGXXXXXXXXXXTCTAAACGCTTTCAGAAATCTATTGTTGGC	CTGCTTTCTGGATAAAGATGTTTTTGTATGXXXXXXXXXXTCTAAACGCTTTCAGAAATCTATTGTTGGC
LG11	67.644	ZM1129	SSR	TCTCTCTGTGTATGTGTGTGG	CGACACCCACTTTTGTATTT
LG11	68.965	Marker6123	SNP	GTGCACAAACAACAACCCCACATTATCAACXXXXXXXXXXTATTTCCACATAATGTTACAGTAACGATCA	GTGCACAAACAACGACCCACATTATCAACTXXXXXXXXXXTATTTCCACATAATGTTACAGTAACGATCA
LG11	71.929	Marker23079	SNP	TGAGAATACAAATGAACAAACATAATTTCAXXXXXXXXXXTTCGTGTATTGAAATATATTTCATCTAAAT	TGAGAATACAAATGAACAAACATAATTTCAXXXXXXXXXXTTTGTGTATTGAAATATATTTCATCTAAAT
LG11	78.61	ZMM0365	SSR	TAAGGAGGCCACTTGCTCAT	AGTGTTGGGTGAGGGAAA
LG11	87.726	Marker6969	SNP	CTTGGTGCTACTTATTTTATATAACCTATTXXXXXXXXXXAGAGTTGGTGGCATTGTATGGGTGTGAATA	CTTGGTGCTACTTCTTTTATATAACCTATTXXXXXXXXXXAGAGTTGGTGGCATTATATGGGTGTGAATA
LG11	88.206	Marker19419	SNP	TAATCTAATACTACGGTAGCTCGCTTCTGTXXXXXXXXXXGCCTCCTACTTTCGCTGCCCCAAAATATCG	TAATCTAATACTACGGTAGCTCGGTTCTGTXXXXXXXXXXGCCTCCTACTTTCGCTGCCCCAAAATACCG
LG11	88.722	ZM1474	SSR	AGACTGGAGACTGGGACTG	ACACACACAACACTCATCAGA
LG11	90.25	ID0035	InDel	CCATTACAACCTTTCTGCCC	TCCAAATGACCCGAAGGTTA
LG11	102.684	Marker38489	SNP	TGACACAAACAAGGCAGCAGCAGACATGAGXXXXXXXXXXTGCAGTGCGAGCAAATTATCACCAACTTTC	TGACACAAACAAGGCAGCAGCAGACATGAGXXXXXXXXXXTGCAGTGCGAGCAAATTATCACCAACTTTT
LG11	109.559	Marker7194	SNP	TTCGACAATGGCAGGTTGGAGACAGGGGGTXXXXXXXXXXCAATGCCAGAAAAAGTAGTGCAAGGTACAC	TTCGACAATGGCAGGTTGGAGACAGGGGGTXXXXXXXXXXCAATGCCAGAAAAAGTAGTGCGAGGTACAC
LG11	120.717	ID0148	InDel	GCAGAGATGAGGGGAGTCAG	TCGTTTTAGAAAGCCGAACG
LG11	122.528	Marker15445	SNP	GCATGTGTAGAGTCTTTTTCACATAAATGAXXXXXXXXXXTATATTTTTCGACATCAACGTATATTGTTG	GCATGTGTAGAGTCTTTTTCACATACATGAXXXXXXXXXXTATATTTTTCGACATCAACGTATATTGTTG
LG11	123.55	Marker32194	SNP	AATACGTGAGCATTGCATGCAAGGAAAATGXXXXXXXXXXAAGTAGAAGGTTTTTCATCCATTCACAATC	AATACGTGAGCATTGCATGCAAGGAAAATGXXXXXXXXXXAAGCAGAACGTTTTTCATCCATTCACAATC
LG11	125.687	Marker10765	SNP	AAAAGTAGATCCTTCTGGTAATGCTGGATGXXXXXXXXXXTGTCGCAGGGATCAAAAATATTGTCCCTGG	AAAAGTAGATCCTTCTGGTAATGCTGGATCXXXXXXXXXXTGTCGCAGGGATCAAAAATATTGTCCCTGG
LG11	128.802	ID0144	InDel	AGTGGGCCGAAGTGATTAAA	TTTCCTGTGTTTCCTTTCGC
LG11	130.236	ZM515	SSR	ACCTGAAGTAGTTCCTGCAA	AAAGACGGCTAGTTTGTTTG
LG12	0	Marker2056	SNP	TGTTGTTACTATATTTGGGCAGATATATTTXXXXXXXXXXTTGCTCTGCGTGATGAGCTGAATGGATGTC	TGTTGTTACTATATTTGGGCAGATATATTTXXXXXXXXXXTTGCTCTGCGTGGTGAGCTGAATGGATGTC
LG12	1.763	Marker22652	SNP	ATTCATGAACAAGCAATTTATTCAATATGCXXXXXXXXXXATGTGGATAAAATAAATAAAGCTCAATGCG	ATTCATGAACAAGCGATTTATTCAATATGCXXXXXXXXXXATGTGGATAACATAAATAAAGCCCAATGCG
LG12	2.237	Marker8971	SNP	TTTTTGCCATCTTGATTCTTGTTTGCAGCCXXXXXXXXXXCTATAACTTTTCTTGATTTCCAGCCTCTAC	TTTTTGCCATCTTGATTCTTGTTTGCAGCCXXXXXXXXXXCTATGACTTTTCTTGATTTCCAGCCTCTAC
LG12	17.672	Marker34435	SNP	TGACTTGCACATGTAGAAAGTGCTGTTTAGXXXXXXXXXXAAAATTCCAAAGGGGTCGATAGAACCGAGT	TGACTTGCACATGTAGAGAGTGCTGTTTAGXXXXXXXXXXAAAATTCCAAAGGGGTCGATAGAACCGAGT
LG12	19.188	Marker25590	SNP	GGTGGATATAAGATGAAAATGGTTGGTTTCXXXXXXXXXXAGGGTTGACCCAGTCAAACCTTGCTTCATT	GGTGGATATAAGATGCAAATGGTTGGTTTCXXXXXXXXXXAGGGTTGACCCAGTCAAACCTTGCTTCATT
LG12	20.029	ID0133	InDel	AGTGGAGTACGTTGCGCTTT	ACAACCGCATTCAAACAAGA
LG12	27.36	Marker7475	SNP	TTAGAGAATGATCAGAAACAGCCAAAAGCCXXXXXXXXXXAGGTACCCTTATCACAAGACCATACCAAGA	TTAGGGAATGATCAGAAACAGCCAAAAGCCXXXXXXXXXXAGGTACCCTTATCACAAGACCATACCAAGA
LG12	28.802	ZMM0907	SSR	GCGAGGTTTGAAGAAAACGA	TTCCAAGCTGTCCAAAAAGG
LG12	30.659	Marker19031	SNP	GGAACTCTCCCACCCCACCCCGCAAAAAAAXXXXXXXXXXCCGAAGTGATGTGCGAAAATAAATGCCAAA	GGAACTCTCCCACCCCACCCCGCAAAAAAAXXXXXXXXXXCCGAAGTGATGTGCAAAAATAAATGCCAAA
LG12	31.965	Marker54488	SNP	TAATTTACGTAAAATGAGATAAATACTCATXXXXXXXXXXTGAAACAGAAGTAAAATTGATATAACCTCT	TAATTTACGTAAAATGAGATAAATACTCATXXXXXXXXXXTGAAACAGAAGTAAAATTGATATAATCTCT
LG12	33.644	Marker14814	SNP	ATCTCACTCTGTTGTCTTGTGAGGTTTCTAXXXXXXXXXXGTTGCCTTACAGAACGATGCCTGAGGGGAA	ATCTCACTCTGTTGTCTTGTGAGGTTTCTAXXXXXXXXXXGTCGCCTTACAGAACGATGCCTGAGGGGAA
LG12	36.616	Marker14711	SNP	TGGAACATGAAGGCAGTCAGCAGAAGTGATXXXXXXXXXXCAAATCTAGGGTGTTTGGAGATTACCCAAT	TGGAACATGAAGGCAGTCAGCAGAAGTGATXXXXXXXXXXCAAATCTAGGGAGTTTGGAGATTACCCAAT
LG12	37.504	Marker41452	SNP	GCTGTCCTCAGAGAAAGAATTATCAGAAAAXXXXXXXXXXAGAAAAGAGCTCTGAAGATACTGCAATGGT	GCTGTCCTCAGAGAAAGAATTATCAGAAAAXXXXXXXXXXAGAAAAGAGCTCTGAAGATACTACAATGGT
LG12	41.737	Marker16833	SNP	CAAAAAGGGCACGACAGAAAGAGAGAATATXXXXXXXXXXTATAAAGGCTTTTACTTGTTGGGGATATTT	CAAAAAGGGCAGGACAGAAAGAGAGAATATXXXXXXXXXXTATAAAGGCTTTTACTTGTTGGGGATATTT
LG12	42.382	Marker24275	SNP	TGAAACTTTATTGTTGCAATTAGAAGTGTAXXXXXXXXXXCATCATAAGCCTGATTGAAGTTCAAATAAC	TGAAACTTTATTGTTGCAAATTAGAAGTGTXXXXXXXXXXCATCATAAGCGTGATTGAAGTTCAAATAAC
LG12	42.581	Marker3790	SNP	GAGAAATGATATGGAATAGGGAGGTTAGGAXXXXXXXXXXCTTTCATTGTTCTATGTGTTTATCTGGAGT	GAGAAATGATATGGAATAGGGAGGTTAGGAXXXXXXXXXXCTTTCATTGTTCTATGTGATTATCTGGAGT
LG12	44.253	ZMM1174	SSR	AAAGCACGAATTGATGCCC	GCAATTAATCGTTTAGTTCCATATT
LG12	44.742	ZMM0067	SSR	ACATGTGCTAACGTGGACGA	TAGAAAAACGCAAGCAACCC
LG12	50.733	ZMM1182	SSR	GCTTCCAAGGATACACCCAA	TGACTCTGCCTGTCCTACCA
LG13	0	ZMM1219	SSR	TTACACGATCAACATAAATTCAAGA	TCCATAAGAATTTTTCGCCTTT
LG13	6.118	ZMM1211	SSR	CCATACTGCTGCTGTTGCTG	TCCATCAAGAGTTTCTCGGG
LG13	6.895	Marker11840	SNP	CACTAAGAATCCTCTGTCACACATCTTCAAXXXXXXXXXXAGCCAAAGGACAAAAGTATGTTTAGGGATC	CACTAAGAATCCTCTGTCGCACATCTTCAAXXXXXXXXXXAGCCAAAGGACAAAAGTATGTTTAGGGATC
LG13	7.776	Marker13295	SNP	AGGGCAATTCAAAAAGAAAGTCAGAGCATTXXXXXXXXXXTTCGTCAGTCCAAATTCACCGAATATGCTA	AGGGCAATTCAAAAGAAAGTCAGAGCGTCTXXXXXXXXXXTTCGTCAGTCCAAATTCACCGAATATGCTA
LG13	8.041	Marker2961	SNP	TATGGCCTTGAGCTGGAAATGTGACGAGCAXXXXXXXXXXGGTAGCTCTGCCTCTGCATACCAGGATTGA	TATGGCCTTGAGCTGGAAATGTGACGAGCAXXXXXXXXXXGGTAGCTCTGCCTCTGCATGCCAGGATTGA
LG13	8.567	Marker11658	SNP	GGAGATTATTATAATGTGTTCCTACTCGTGXXXXXXXXXXTAACTTTTCTTTATCTTGTACATTGTACTG	GGAGATTATTATAATGTGGTCCTACTCGTGXXXXXXXXXXTAACTTTTCTTTATCTTGTTCATTGTACTG
LG13	9.991	Marker10852	SNP	AAAGCAACCAATGCAATCAACAAGTAATGCXXXXXXXXXXCTGATGGATGTGCTGGGGCGCGGAGAATAA	AAAGCAACCAATGCAATCAACAAGTAATGCXXXXXXXXXXACACTGATGGATGTGCAGGGGCGCGGAGAA
LG13	10.311	Marker4138	SNP	GTGGAAGAGTTGTCTCCTGATAGTTTTCAAXXXXXXXXXXTGACTGTTTGACAAAAAGCTTGACTTGTCT	GTGGAAGAGTTGTCTCCTGATAGTTTTCAAXXXXXXXXXXGACTGTTTGACAAAAAGACTTGACTTGTCT
LG13	12.862	ID0077	InDel	GCATACTTCAGGGTTGCAAAA	GACGGAAGCAAACCTTAGGA
LG13	14.062	Marker31960	SNP	ATAAGATATTTTTACAGGACAATAAACATAXXXXXXXXXXGGATTCTTGTTCTGCTCGATGACCTGTCCC	ATAAGATATTTTTACAGGACAATATATATAXXXXXXXXXXGGATTCTTGTTCTGCTCGATGACCTGTCCC
LG13	31.224	ZMM0307	SSR	TATGTCGGCCGTCGTATCTT	ACATTCTTCCCTAGCTCGCA
LG13	32.242	ZMM0289	SSR	CACCGCACCGTATAACTTCC	CGTGAATTAAACATTAGTATCCCACA
LG13	34.627	ZM1093	SSR	CTCCTTCACAACATCTTTCTG	CTCTTCGTTTTTACGGCTTA
LG13	39.611	ZM737	SSR	CACCACTCTCTCTCACTTCAG	AGAAGATGCTTCTGTCAGCTA
LG13	44.55	ZMM1344	SSR	CCCAAAGAATTTCAAGTTCCC	CGTGATGTCTAACACGATAAGGA
LG13	46.56	ZMM1351	SSR	ATCAAATATGATCGTTGTTGTCA	GGTTCCTTCTTCATTTTTCCA
LG13	51.409	ZMM1350	SSR	CCTTTTTGTGTTGTGCGAAA	CGTCCTATGTGCGATTTTGA
LG14	0	ZMM0426	SSR	CATCAATCACATGGCACGAT	ATGCGAAATCTTTGCAGCTT
LG14	2.877	ZMM0425	SSR	CAAGTCGCCATCACACTCAT	TCGAGTTGGAATGCAACAAA
LG14	5.499	ZMM0948	SSR	TCCAAATACGCAACGAACAA	TTCATCCATCCATCCAAAGA
LG14	12.764	ZMM0187	SSR	CAACGTAAATTTTGTATTTTACCAAT	CAAACGACCCCATACTCTTTG
LG14	16.416	ZMM1303	SSR	TCCCAATCAGTTAGGTCGAG	TTAAGCTTAGGGGTCGGGTT
LG14	31.903	ID0030	InDel	CAATACAAACACGCCCTGAA	GTCTTTGGAGCTGCCATTTC
LG15	0	ZMM1131	SSR	TTATGGGGAGAACTAGGGGC	TGGGGTTTCCATTATTGCTC
LG15	5.043	ZMM1367	SSR	CATAAAACCAGCAGAGCAGC	TAAACCTCGACCTGACGCTT
LG15	22.021	ZMM0205	SSR	TTTTTGGGAAGAAATTGCATAAA	CCCTTTGGGATGGCTACATA
LG15	25.183	Marker25057	SNP	GACTGGTGTACATCATATTATCTACTTGATXXXXXXXXXXAAAAACTGACGCGATATGCTTCTAATATCT	GACTGGTGTACATCATATTATCTACTTGATXXXXXXXXXXAAAAACTGACGCGATACGCTTCTAATATCT
LG15	25.957	Marker4135	SNP	GATACACATCTGCCTTGTCAGTTGCTCTGGXXXXXXXXXXACCCCTTTACTATGGCCTCTTATTTTTGCA	GATACACATCTGCCTTGTCAGTTGCTCTGGXXXXXXXXXXACCCCTTTACTATGCCCTCTTATTTTTGCA
LG15	26.465	Marker3068	SNP	ACATGAGCAAATTGCAAACAACAAACATAGXXXXXXXXXXCACTCGTGTTACAGTTCCCATCTGACCTCC	ACATGAGCAAATTGCAAACAACAAACATAGXXXXXXXXXXCACTCGTGTCACAGTTCCCATCTGACCTCC
LG15	26.957	Marker6157	SNP	CATCAAGAATCAGAAGGAAACAGGGTTGACXXXXXXXXXXACCATGTAAACAATCATAGAGCAGTTGTGA	CATCAAGAATCAGAAGGAAACTGGGTTGACXXXXXXXXXXACCATGTAAACAATCATAGAGCAGTTGTGA
LG15	28.193	Marker23405	SNP	GCTTTGATTCTCTGTACACATGTATCGCATXXXXXXXXXXACTTGATGCTCCAAGACTCCAGATAATATG	GCGTTGATTCTCTGTACACATGTATCGCATXXXXXXXXXXACTTGATGCTCCAAGACTCCAGATAATATG
LG15	30.59	Marker30008	SNP	CCGTAGAGATGCAAGCTTTTTTCGTGAAGAXXXXXXXXXXTCATTAGCAACACAACACTCACAAAAAAAA	CCGTATAGATGCAAGCTTTTTTCGTGAAGAXXXXXXXXXXACTCATTAGCAACACAACACTTCAAAAAAA
LG15	37.933	ID0101	InDel	CAACGCACATGACTTTTTGG	ACCCAATTATTCGTGGAGCA
LG15	41.206	Marker12202	SNP	TAGAAAAGCTAATAATGGGAGGAGTCACCGXXXXXXXXXXATCAGATAATCATAATAAGCATGACGTCAG	TAGAAAAGCTAATAATGGGAGGAGTCACCGXXXXXXXXXXATCAGATAATCATAATAAGCATGATGTCAG
LG15	46.271	Marker24039	SNP	ACGTATATCTTGACCTATGTGTTGATTCCCXXXXXXXXXXTGGGCTTGACTTTGTATTTGGACAGTAATG	ATGTATAACTTGATCTATGGGTTGATTCCCXXXXXXXXXXTGGGCTTGACTTTGTATTTGGACAGTAATG
LG15	51.843	Marker9518	SNP	AACATCAACCCTGGGAATCATCTTCCTCGTXXXXXXXXXXGATAAATTTAGGGTTCTCAGCGACTTTCAG	AATATCAACCCTGGGAATCATCTTCCTCGTXXXXXXXXXXGATAAATTTAGGGTTCTCAGCGACTTTCAG
LG15	53.147	Marker28680	SNP	AGTAACCCCTAAACTCTAAAAGCTTGGACTXXXXXXXXXXTACGACACATTTTACCTTCATACTACAAAT	AGTAACCCCTAAATCCTAAAAGCTTGGACTXXXXXXXXXXTACGACACATTTTACCTTCATACTACAAAT
LG16	0	ZMM1028	SSR	GCTGATGAAATCTCGACCGT	GTTGCTTGCATTTTTCCCTC
LG16	23.002	ZMM0038	SSR	AGCTATGCCCTCTACCATAGG	CCATTTTGAGGACAATGCAA
LG16	28.89	ZMM0039	SSR	TTTCCATAAGGGGGTATTTGC	GGGATCGATGGTCTAAAAATTC
LG16	33.094	ZMM0332	SSR	TGATCCCTTCAAATTGGCTC	GAAGGCCAATTCAAATCCAA
LG16	37.618	ZMM0718	SSR	GAAATCGAAGCATTTTGGGA	TGAATCCAAGTTCACGATCAA
LG16	43.142	ZMM0715	SSR	CCCCTCTCAAATAAGCCCTC	AGGAAGGAGGGTGTCCCTAA
LG16	46.705	ZMM0824	SSR	CAGGAAAGAGGGGAAAGGAC	CCAGATTTTTCACTGCCCTC

## Sheet: Supplementary Data S3
Data S3: 450 Sesamum indicum unique gene families vs. Arabidopsis thaliana, Populus trichocarpa, Glycine max, Oryza sativa, Sorghum bicolor, Musa acuminata, Solanum lycopersicum, Solanum tuberosum, Utricularia gibba and Vitis vinifera
Family_id	Gene_number	S.ind	IPR[gene number]
32	168	168	IPR001878[9][Zinc finger, CCHC-type]; IPR001022[7][Tobamoviral movement protein]; IPR001360[1][Glycoside hydrolase, family 1]; IPR002182[1][NB-ARC];
91	98	98	IPR004252[14][Transposase, Ptta/En/Spm, plant];
140	75	75	IPR017896[1][4Fe-4S ferredoxin, iron-sulpur binding domain]; IPR004182[1][GRAM];
161	69	69	IPR001022[1][Tobamoviral movement protein];
166	68	68	--
305	48	48	--
385	43	43	IPR002182[27][NB-ARC]; IPR000767[11][Disease resistance protein];
427	41	41	IPR004252[14][Transposase, Ptta/En/Spm, plant];
428	41	41	IPR005162[1][Retrotransposon gag protein];
634	35	35	IPR000719[1][Protein kinase, catalytic domain]; IPR000594[1][UBA/THIF-type NAD/FAD binding fold]; IPR017442[1][Serine/threonine-protein kinase-like domain]; IPR007321[1][Transposase (putative), gypsy type];
635	35	35	--
685	34	34	--
743	33	33	--
744	33	33	--
874	31	31	--
1057	29	29	IPR004332[1][Transposase, MuDR, plant];
1142	28	28	--
1260	27	27	--
1261	27	27	IPR004252[4][Transposase, Ptta/En/Spm, plant];
1262	27	27	--
1557	25	25	IPR002627[6][tRNA isopentenyltransferase];
1701	24	24	IPR004252[1][Transposase, Ptta/En/Spm, plant];
2131	22	22	IPR002528[1][Multi antimicrobial extrusion protein];
2420	21	21	IPR001128[2][Cytochrome P450]; IPR002401[1][Cytochrome P450, E-class, group I]; IPR017972[1][Cytochrome P450, conserved site];
2421	21	21	--
2746	20	20	--
3152	19	19	--
3632	18	18	IPR004252[5][Transposase, Ptta/En/Spm, plant];
4186	17	17	IPR002627[17][tRNA isopentenyltransferase];
4187	17	17	--
4188	17	17	--
5685	15	15	--
6698	14	14	--
6699	14	14	--
6700	14	14	--
8017	13	13	IPR002182[13][NB-ARC]; IPR000767[10][Disease resistance protein];
8018	13	13	--
8019	13	13	IPR004332[1][Transposase, MuDR, plant]; IPR001878[1][Zinc finger, CCHC-type];
8020	13	13	--
9663	12	12	IPR005630[12][Terpene synthase, metal-binding domain]; IPR001906[11][Terpene synthase-like];
9664	12	12	--
9665	12	12	--
11150	11	11	--
11151	11	11	IPR004301[1][Nucleoplasmin];
12099	10	10	--
12100	10	10	--
12101	10	10	--
12102	10	10	--
12104	10	10	IPR000767[10][Disease resistance protein]; IPR002182[10][NB-ARC];
12779	9	9	--
12780	9	9	--
12781	9	9	--
12782	9	9	--
12786	9	9	--
12787	9	9	IPR007590[9][CWC16 protein];
13406	8	8	IPR007592[8][Protein of unknown function DUF573];
13407	8	8	--
13408	8	8	--
13409	8	8	--
13410	8	8	--
13411	8	8	--
13412	8	8	IPR018866[8][Cell division cycle-associated protein];
13413	8	8	--
13414	8	8	--
13415	8	8	IPR003480[8][Transferase];
14078	7	7	--
14079	7	7	--
14080	7	7	--
14081	7	7	--
14082	7	7	--
14083	7	7	--
14084	7	7	IPR001360[7][Glycoside hydrolase, family 1]; IPR018120[1][Glycoside hydrolase, family 1, active site];
14085	7	7	--
14087	7	7	IPR000916[7][Bet v I allergen];
14088	7	7	IPR001356[7][Homeobox]; IPR017970[6][Homeobox, conserved site]; IPR000047[4][Helix-turn-helix motif, lambda-like repressor];
14826	6	6	IPR001810[1][F-box domain, cyclin-like];
14827	6	6	--
14828	6	6	--
14830	6	6	--
14831	6	6	IPR015880[3][Zinc finger, C2H2-like]; IPR007087[3][Zinc finger, C2H2-type];
14833	6	6	--
14834	6	6	--
14835	6	6	IPR004332[1][Transposase, MuDR, plant];
14836	6	6	IPR011124[6][Zinc finger, CW-type]; IPR001739[2][Methyl-CpG DNA binding];
14837	6	6	IPR006566[6][FBD-like]; IPR001810[6][F-box domain, cyclin-like]; IPR013596[4][FBD];
14839	6	6	IPR002110[6][Ankyrin repeat]; IPR020683[6][Ankyrin repeat-containing domain];
14840	6	6	IPR017441[6][Protein kinase, ATP binding site]; IPR002290[6][Serine/threonine-protein kinase domain]; IPR000719[6][Protein kinase, catalytic domain]; IPR020635[6][Tyrosine-protein kinase, catalytic domain]; IPR001245[4][Serine-threonine/tyrosine-protein kinase]; IPR017442[3][Serine/threonine-protein kinase-like domain];
14842	6	6	IPR005123[6][Oxoglutarate/iron-dependent oxygenase];
14844	6	6	IPR008797[6][Photosystem II PsbQ, oxygen evolving complex]; IPR005025[6][NADPH-dependent FMN reductase];
15722	5	5	IPR002156[2][Ribonuclease H domain];
15723	5	5	--
15724	5	5	IPR001128[5][Cytochrome P450]; IPR002401[5][Cytochrome P450, E-class, group I]; IPR017972[3][Cytochrome P450, conserved site];
15725	5	5	--
15726	5	5	--
15727	5	5	IPR002648[3][Isopentenyl transferase];
15728	5	5	--
15729	5	5	--
15730	5	5	--
15731	5	5	IPR007145[5][Microtubule-associated protein, MAP65/ASE1-type];
15732	5	5	--
15733	5	5	--
15734	5	5	IPR005123[5][Oxoglutarate/iron-dependent oxygenase];
15735	5	5	--
15736	5	5	--
15738	5	5	--
15739	5	5	--
15740	5	5	--
15742	5	5	IPR005162[1][Retrotransposon gag protein];
15743	5	5	--
15744	5	5	--
15745	5	5	IPR006706[4][Extensin repeat];
15746	5	5	--
15747	5	5	--
15750	5	5	--
15753	5	5	--
17127	4	4	--
17128	4	4	--
17129	4	4	--
17130	4	4	--
17131	4	4	--
17132	4	4	--
17134	4	4	IPR022617[4][Small ubiquitin-related modifier, SUMO]; IPR019955[2][Ubiquitin supergroup];
17135	4	4	--
17136	4	4	--
17139	4	4	IPR000767[4][Disease resistance protein]; IPR002182[4][NB-ARC]; IPR003593[1][ATPase, AAA+ type, core];
17140	4	4	IPR001878[1][Zinc finger, CCHC-type];
17142	4	4	IPR001360[4][Glycoside hydrolase, family 1]; IPR018120[4][Glycoside hydrolase, family 1, active site];
17144	4	4	--
17145	4	4	IPR012967[4][Plant methyltransferase dimerisation]; IPR001077[4][O-methyltransferase, family 2];
17147	4	4	--
17151	4	4	IPR006041[1][Pollen Ole e 1 allergen/extensin];
17154	4	4	IPR006501[4][Pectinesterase inhibitor];
17158	4	4	--
17161	4	4	IPR004864[4][Late embryogenesis abundant protein, group 2];
17162	4	4	IPR001005[4][SANT domain, DNA binding]; IPR017930[4][Transcription regulator HTH, Myb-type, DNA-binding]; IPR014778[4][Myb, DNA-binding];
17164	4	4	IPR001128[4][Cytochrome P450]; IPR002401[4][Cytochrome P450, E-class, group I]; IPR017972[4][Cytochrome P450, conserved site];
17165	4	4	--
17166	4	4	--
19806	3	3	--
19807	3	3	--
19808	3	3	--
19809	3	3	--
19810	3	3	--
19812	3	3	--
19813	3	3	--
19814	3	3	IPR011016[2][Zinc finger, RING-CH-type]; IPR018957[1][Zinc finger, C3HC4 RING-type];
19815	3	3	--
19816	3	3	--
19818	3	3	--
19819	3	3	--
19820	3	3	IPR002213[3][UDP-glucuronosyl/UDP-glucosyltransferase];
19821	3	3	--
19822	3	3	--
19823	3	3	--
19825	3	3	--
19827	3	3	--
19828	3	3	--
19829	3	3	--
19830	3	3	--
19831	3	3	--
19832	3	3	--
19833	3	3	IPR000916[3][Bet v I allergen];
19834	3	3	IPR001077[3][O-methyltransferase, family 2]; IPR012967[2][Plant methyltransferase dimerisation]; IPR002213[1][UDP-glucuronosyl/UDP-glucosyltransferase];
19836	3	3	--
19837	3	3	--
19838	3	3	--
19839	3	3	IPR001128[3][Cytochrome P450]; IPR002401[3][Cytochrome P450, E-class, group I]; IPR017972[3][Cytochrome P450, conserved site];
19840	3	3	--
19844	3	3	--
19845	3	3	--
19848	3	3	IPR006148[3][Glucosamine/galactosamine-6-phosphate isomerase];
19850	3	3	--
19851	3	3	IPR008176[3][Gamma thionin]; IPR003614[1][Knottin];
19852	3	3	--
19853	3	3	--
19855	3	3	--
19857	3	3	--
19858	3	3	--
19859	3	3	--
19863	3	3	--
19864	3	3	--
19867	3	3	--
19868	3	3	--
19871	3	3	IPR004262[3][Male sterility]; IPR013120[3][Male sterility, NAD-binding];
19874	3	3	--
19875	3	3	--
19876	3	3	--
19877	3	3	IPR001128[3][Cytochrome P450]; IPR002401[3][Cytochrome P450, E-class, group I]; IPR017972[3][Cytochrome P450, conserved site];
19878	3	3	--
19879	3	3	IPR008176[3][Gamma thionin];
19880	3	3	IPR013120[3][Male sterility, NAD-binding]; IPR004262[1][Male sterility];
19881	3	3	IPR005828[3][General substrate transporter];
19882	3	3	--
19883	3	3	IPR001092[1][Helix-loop-helix DNA-binding domain];
19886	3	3	IPR008176[3][Gamma thionin]; IPR003614[3][Knottin];
19887	3	3	IPR000916[3][Bet v I allergen];
19888	3	3	--
19889	3	3	IPR012921[3][Spen paralogue and orthologue SPOC, C-terminal]; IPR000504[3][RNA recognition motif domain];
19890	3	3	IPR017933[3][Glutathione S-transferase/chloride channel, C-terminal]; IPR004045[3][Glutathione S-transferase, N-terminal];
19896	3	3	--
19897	3	3	--
19899	3	3	IPR001509[3][NAD-dependent epimerase/dehydratase];
19901	3	3	IPR010264[3][Plant self-incompatibility S1];
19903	3	3	IPR001360[3][Glycoside hydrolase, family 1]; IPR018120[2][Glycoside hydrolase, family 1, active site];
19904	3	3	IPR001356[3][Homeobox];
19905	3	3	--
19906	3	3	IPR002129[3][Pyridoxal phosphate-dependent decarboxylase]; IPR021115[3][Pyridoxal-phosphate binding site];
19909	3	3	IPR002290[3][Serine/threonine-protein kinase domain]; IPR008271[3][Serine/threonine-protein kinase, active site]; IPR000719[3][Protein kinase, catalytic domain]; IPR017442[3][Serine/threonine-protein kinase-like domain]; IPR020635[3][Tyrosine-protein kinase, catalytic domain];
19910	3	3	IPR001461[3][Peptidase A1];
19911	3	3	IPR003245[3][Plastocyanin-like];
19915	3	3	IPR006969[3][Stigma-specific protein Stig1];
19917	3	3	--
19918	3	3	--
19919	3	3	--
30054	2	2	IPR005630[2][Terpene synthase, metal-binding domain];
30055	2	2	--
30057	2	2	--
30058	2	2	--
30060	2	2	IPR005123[2][Oxoglutarate/iron-dependent oxygenase];
30061	2	2	--
30062	2	2	IPR001163[2][Like-Sm ribonucleoprotein (LSM) domain]; IPR006649[2][Like-Sm ribonucleoprotein (LSM) domain, eukaryotic/archaea-type];
30063	2	2	IPR018065[2][Ribosomal protein L34e, conserved site]; IPR008195[2][Ribosomal protein L34e];
30064	2	2	--
30065	2	2	--
30066	2	2	IPR000971[2][Globin, subset];
30067	2	2	--
30068	2	2	--
30069	2	2	IPR002487[2][Transcription factor, K-box];
30070	2	2	--
30071	2	2	--
30072	2	2	IPR004883[2][Lateral organ boundaries, LOB];
30073	2	2	IPR001345[2][Phosphoglycerate/bisphosphoglycerate mutase, active site]; IPR013078[2][Histidine phosphatase superfamily, clade-1];
30074	2	2	--
30075	2	2	--
30077	2	2	--
30078	2	2	IPR009617[2][Adipose-regulatory protein, Seipin];
30079	2	2	IPR014824[2][NIF system FeS cluster assembly, NifU-like scaffold, N-terminal]; IPR001075[2][NIF system FeS cluster assembly, NifU, C-terminal];
30080	2	2	--
30081	2	2	--
30082	2	2	IPR004158[2][Protein of unknown function DUF247, plant];
30083	2	2	--
30084	2	2	IPR013176[2][Protein of unknown function DUF1712, fungi];
30085	2	2	--
30086	2	2	--
30087	2	2	--
30088	2	2	--
30089	2	2	--
30090	2	2	--
30091	2	2	IPR006501[1][Pectinesterase inhibitor];
30092	2	2	--
30093	2	2	--
30094	2	2	--
30096	2	2	--
30097	2	2	--
30098	2	2	--
30099	2	2	--
30100	2	2	--
30101	2	2	IPR001128[2][Cytochrome P450]; IPR017972[2][Cytochrome P450, conserved site]; IPR002401[1][Cytochrome P450, E-class, group I]; IPR002403[1][Cytochrome P450, E-class, group IV];
30102	2	2	--
30103	2	2	IPR002283[2][Isopenicillin N synthase]; IPR005123[2][Oxoglutarate/iron-dependent oxygenase];
30104	2	2	IPR004853[2][Domain of unknown function DUF250]; IPR000620[1][Drug/metabolite transporter];
30105	2	2	IPR010021[2][HAD-superfamily phosphatase, subfamily IIIA];
30106	2	2	--
30107	2	2	IPR002100[2][Transcription factor, MADS-box];
30109	2	2	--
30110	2	2	--
30111	2	2	--
30112	2	2	IPR013103[1][Reverse transcriptase, RNA-dependent DNA polymerase];
30114	2	2	--
30115	2	2	--
30116	2	2	--
30117	2	2	IPR002290[2][Serine/threonine-protein kinase domain]; IPR008271[2][Serine/threonine-protein kinase, active site]; IPR000719[2][Protein kinase, catalytic domain]; IPR017442[2][Serine/threonine-protein kinase-like domain];
30118	2	2	IPR001876[2][Zinc finger, RanBP2-type];
30121	2	2	--
30122	2	2	IPR003480[2][Transferase];
30123	2	2	--
30124	2	2	--
30125	2	2	IPR000504[2][RNA recognition motif domain];
30126	2	2	IPR002487[2][Transcription factor, K-box];
30127	2	2	--
30128	2	2	--
30130	2	2	IPR004158[2][Protein of unknown function DUF247, plant];
30131	2	2	--
30132	2	2	IPR013105[1][Tetratricopeptide TPR2]; IPR013026[1][Tetratricopeptide repeat-containing]; IPR019734[1][Tetratricopeptide repeat];
30133	2	2	--
30134	2	2	--
30135	2	2	IPR018282[2][Ribosomal protein S6e, conserved site]; IPR001377[2][Ribosomal protein S6e];
30138	2	2	--
30141	2	2	--
30142	2	2	--
30143	2	2	--
30144	2	2	--
30146	2	2	--
30148	2	2	--
30149	2	2	IPR001128[2][Cytochrome P450]; IPR002401[2][Cytochrome P450, E-class, group I]; IPR017972[2][Cytochrome P450, conserved site];
30150	2	2	--
30151	2	2	--
30152	2	2	--
30153	2	2	--
30158	2	2	--
30159	2	2	--
30160	2	2	--
30162	2	2	IPR003121[2][SWIB/MDM2 domain]; IPR014876[2][DEK, C-terminal]; IPR019835[2][SWIB domain];
30163	2	2	IPR000406[2][RHO protein GDP dissociation inhibitor];
30164	2	2	--
30166	2	2	IPR006671[2][Cyclin, N-terminal]; IPR004367[1][Cyclin, C-terminal];
30167	2	2	IPR002156[2][Ribonuclease H domain];
30168	2	2	IPR000225[2][Armadillo];
30169	2	2	--
30170	2	2	--
30173	2	2	--
30174	2	2	--
30176	2	2	--
30177	2	2	--
30178	2	2	IPR003107[2][RNA-processing protein, HAT helix];
30179	2	2	IPR001841[2][Zinc finger, RING-type]; IPR018957[2][Zinc finger, C3HC4 RING-type];
30181	2	2	--
30183	2	2	IPR001810[2][F-box domain, cyclin-like];
30187	2	2	IPR001128[2][Cytochrome P450]; IPR002401[2][Cytochrome P450, E-class, group I]; IPR017972[2][Cytochrome P450, conserved site];
30189	2	2	--
30190	2	2	--
30191	2	2	--
30192	2	2	IPR006045[2][Cupin 1]; IPR019780[2][Germin, manganese binding site]; IPR001929[2][Germin];
30194	2	2	IPR019557[2][Aminotransferase-like, plant mobile domain];
30197	2	2	--
30198	2	2	IPR002213[2][UDP-glucuronosyl/UDP-glucosyltransferase];
30199	2	2	--
30200	2	2	--
30201	2	2	--
30203	2	2	--
30204	2	2	IPR006948[2][Allinase, C-terminal];
30205	2	2	IPR006947[2][EGF-like, alliinase];
30206	2	2	IPR006045[2][Cupin 1]; IPR019780[2][Germin, manganese binding site]; IPR001929[2][Germin];
30207	2	2	IPR002935[2][O-methyltransferase, family 3];
30208	2	2	IPR001965[2][Zinc finger, PHD-type]; IPR004022[2][DDT domain]; IPR019786[2][Zinc finger, PHD-type, conserved site]; IPR019787[2][Zinc finger, PHD-finger];
30210	2	2	IPR000109[2][Oligopeptide transporter];
30211	2	2	IPR001789[2][Signal transduction response regulator, receiver domain];
30214	2	2	--
30215	2	2	--
30219	2	2	--
30220	2	2	IPR002553[2][Clathrin/coatomer adaptor, adaptin-like, N-terminal];
30221	2	2	IPR019781[2][WD40 repeat, subgroup]; IPR001680[2][WD40 repeat]; IPR017986[2][WD40-repeat-containing domain];
30223	2	2	IPR002939[2][Chaperone DnaJ, C-terminal]; IPR001623[2][Heat shock protein DnaJ, N-terminal]; IPR001305[2][Heat shock protein DnaJ, cysteine-rich domain]; IPR018253[2][Heat shock protein DnaJ, conserved site]; IPR003095[1][Heat shock protein DnaJ];
30224	2	2	IPR009880[2][Glyoxal oxidase, N-terminal]; IPR015202[1][Domain of unknown function DUF1929];
30225	2	2	IPR012967[2][Plant methyltransferase dimerisation]; IPR001077[2][O-methyltransferase, family 2];
30226	2	2	--
30227	2	2	--
30228	2	2	--
30229	2	2	IPR001509[1][NAD-dependent epimerase/dehydratase];
30230	2	2	IPR013094[2][Alpha/beta hydrolase fold-3];
30233	2	2	--
30235	2	2	IPR005175[2][Domain of unknown function DUF296]; IPR020478[1][AT hook-like];
30236	2	2	IPR006041[2][Pollen Ole e 1 allergen/extensin];
30237	2	2	--
30239	2	2	--
30241	2	2	--
30243	2	2	IPR018040[2][Pectinesterase, active site]; IPR000070[2][Pectinesterase, catalytic]; IPR006501[1][Pectinesterase inhibitor];
30244	2	2	--
30245	2	2	IPR005474[2][Transketolase, N-terminal];
30246	2	2	IPR004265[2][Plant disease resistance response protein];
30248	2	2	--
30250	2	2	--
30255	2	2	IPR017930[2][Transcription regulator HTH, Myb-type, DNA-binding]; IPR014778[2][Myb, DNA-binding]; IPR001789[2][Signal transduction response regulator, receiver domain];
30257	2	2	IPR008914[2][Phosphatidylethanolamine-binding protein PEBP]; IPR001858[2][Phosphatidylethanolamine-binding, conserved site];
30262	2	2	IPR000620[2][Drug/metabolite transporter];
30263	2	2	IPR003480[2][Transferase];
30264	2	2	--
30265	2	2	IPR007855[1][RNA-dependent RNA polymerase, eukaryotic-type];
30266	2	2	IPR003959[2][ATPase, AAA-type, core]; IPR000641[2][CbxX/CfqX]; IPR002110[2][Ankyrin repeat]; IPR003593[2][ATPase, AAA+ type, core]; IPR020683[2][Ankyrin repeat-containing domain];
30267	2	2	IPR000916[2][Bet v I allergen];
30268	2	2	IPR004182[2][GRAM];
30269	2	2	--
30270	2	2	--
30273	2	2	IPR002347[2][Glucose/ribitol dehydrogenase]; IPR002198[2][Short-chain dehydrogenase/reductase SDR]; IPR002110[1][Ankyrin repeat]; IPR020683[1][Ankyrin repeat-containing domain];
30281	2	2	IPR001313[2][Pumilio RNA-binding repeat];
30282	2	2	--
30283	2	2	--
30284	2	2	IPR015880[2][Zinc finger, C2H2-like]; IPR007087[2][Zinc finger, C2H2-type];
30286	2	2	--
30287	2	2	IPR001509[1][NAD-dependent epimerase/dehydratase];
30288	2	2	--
30289	2	2	IPR001005[2][SANT domain, DNA binding]; IPR017930[2][Transcription regulator HTH, Myb-type, DNA-binding]; IPR014778[2][Myb, DNA-binding];
30290	2	2	--
30292	2	2	--
30293	2	2	IPR017949[2][Thaumatin, conserved site]; IPR001938[2][Thaumatin, pathogenesis-related];
30294	2	2	--
30296	2	2	--
30297	2	2	--
30298	2	2	--
30299	2	2	--
30300	2	2	IPR002925[2][Dienelactone hydrolase];
30304	2	2	IPR005067[2][Fatty acid desaturase, type 2]; IPR005803[1][Stearoyl-ACP desaturase, conserved site];
30306	2	2	--
30308	2	2	IPR001353[2][Proteasome, subunit alpha/beta]; IPR000426[2][Proteasome, alpha-subunit, conserved site]; IPR023332[2][Proteasome A-type subunit];
30310	2	2	--
30311	2	2	--
30313	2	2	--
30314	2	2	--
30315	2	2	--
30316	2	2	IPR000357[2][HEAT];
30317	2	2	--
30319	2	2	--
30321	2	2	IPR001148[2][Carbonic anhydrase, alpha-class, catalytic domain];
30325	2	2	IPR010800[1][Glycine rich protein];
30327	2	2	--
30329	2	2	--
30330	2	2	IPR020471[2][Aldo/keto reductase subgroup]; IPR023210[2][NADP-dependent oxidoreductase domain];
30331	2	2	IPR001176[2][1-aminocyclopropane-1-carboxylate synthase]; IPR004838[2][Aminotransferases, class-I, pyridoxal-phosphate-binding site]; IPR004839[2][Aminotransferase, class I/classII];
30332	2	2	IPR012967[2][Plant methyltransferase dimerisation]; IPR001077[2][O-methyltransferase, family 2];
30333	2	2	--
30334	2	2	--
30335	2	2	IPR003340[1][Transcriptional factor B3];
30337	2	2	--
30338	2	2	--
30340	2	2	IPR008801[1][Rapid ALkalinization Factor];
30341	2	2	IPR000863[2][Sulfotransferase domain];
30342	2	2	IPR002347[2][Glucose/ribitol dehydrogenase]; IPR002198[2][Short-chain dehydrogenase/reductase SDR]; IPR020904[1][Short-chain dehydrogenase/reductase, conserved site];
30343	2	2	--
30345	2	2	--
30346	2	2	--
30347	2	2	--
30348	2	2	IPR018111[2][K Homology, type 1, subgroup]; IPR004087[2][K Homology];
30349	2	2	IPR012416[2][Calmodulin binding protein-like];
30350	2	2	IPR000101[2][Gamma-glutamyltranspeptidase];
30354	2	2	--
30355	2	2	IPR001360[2][Glycoside hydrolase, family 1]; IPR018120[1][Glycoside hydrolase, family 1, active site];
30359	2	2	IPR000916[2][Bet v I allergen];
30361	2	2	IPR003657[2][DNA-binding WRKY];
30362	2	2	--
30363	2	2	--
30364	2	2	--
30366	2	2	IPR003441[2][No apical meristem (NAM) protein];
30369	2	2	IPR004046[2][Glutathione S-transferase, C-terminal]; IPR017933[2][Glutathione S-transferase/chloride channel, C-terminal]; IPR004045[2][Glutathione S-transferase, N-terminal];
30372	2	2	IPR002100[2][Transcription factor, MADS-box];
30375	2	2	IPR013101[2][Leucine-rich repeat 2]; IPR001810[1][F-box domain, cyclin-like];
30378	2	2	--
30381	2	2	IPR001461[1][Peptidase A1];
30385	2	2	--
30387	2	2	IPR015345[2][Cytokinin dehydrogenase 1, FAD/cytokinin binding domain]; IPR016166[2][FAD-binding, type 2]; IPR006093[2][Oxygen oxidoreductase covalent FAD-binding site]; IPR006094[2][FAD linked oxidase, N-terminal];
30390	2	2	--
30394	2	2	IPR001128[2][Cytochrome P450]; IPR002401[2][Cytochrome P450, E-class, group I];
30396	2	2	IPR006501[2][Pectinesterase inhibitor];
30397	2	2	IPR000916[2][Bet v I allergen];
30399	2	2	IPR001128[2][Cytochrome P450]; IPR002401[2][Cytochrome P450, E-class, group I]; IPR017972[2][Cytochrome P450, conserved site];
30401	2	2	IPR000814[2][TATA-box binding protein];
30402	2	2	IPR002290[2][Serine/threonine-protein kinase domain]; IPR008271[2][Serine/threonine-protein kinase, active site]; IPR000719[2][Protein kinase, catalytic domain]; IPR020635[2][Tyrosine-protein kinase, catalytic domain]; IPR021820[1][S-locus receptor kinase, C-terminal]; IPR001245[1][Serine-threonine/tyrosine-protein kinase]; IPR017442[1][Serine/threonine-protein kinase-like domain]; IPR001938[1][T…
30404	2	2	IPR001876[2][Zinc finger, RanBP2-type];
30405	2	2	IPR004158[2][Protein of unknown function DUF247, plant];
30406	2	2	IPR001611[2][Leucine-rich repeat]; IPR003591[2][Leucine-rich repeat, typical subtype];
30407	2	2	IPR001128[2][Cytochrome P450]; IPR002401[2][Cytochrome P450, E-class, group I]; IPR017972[2][Cytochrome P450, conserved site];

## Sheet: Supplementary Data S4
Data S4: 4048 S. indicum unique genes vs. A. thaliana, P. trichocarpa, G. max, O. sativa, S. bicolor, M. acuminata, S. lycopersicum, S. tuberosum, U. gibba and V. vinifera
Gene_ID	Max_exp_in_capsule_and_root	Swissprot	Trembl	Kegg	IPR	GO
SIN_1003178	18.2136	MIP1_ARATH MND1-interacting protein 1 OS=Arabidopsis thaliana GN=MIP1 PE=1 SV=1	B9MU03_POPTR Predicted protein OS=Populus trichocarpa GN=POPTRDRAFT_589991 PE=4 SV=1	NA	NA	NA
SIN_1003179	22.1319	MIP1_ARATH MND1-interacting protein 1 OS=Arabidopsis thaliana GN=MIP1 PE=1 SV=1	B9S1H3_RICCO Synaptonemal complex protein, putative OS=Ricinus communis GN=RCOM_0865020 PE=4 SV=1	NA	IPR001841; Zinc finger, RING-type	GO:0005515; protein binding; Molecular Function GO:0008270; zinc ion binding; Molecular Function
SIN_1003199	1.86567	GOT1_CAEEL Probable Golgi transport protein 1 OS=Caenorhabditis elegans GN=F41C3.4 PE=2 SV=2	Q9CA07_ARATH Putative uncharacterized protein T1G12.12 OS=Arabidopsis thaliana GN=T1G12.12 PE=4 SV=1	NA	IPR007305; Vesicle transport protein, Got1/SFT2-like	GO:0016192; vesicle-mediated transport; Biological Process
SIN_1003207	1.64711	NA	B9MV55_POPTR Predicted protein OS=Populus trichocarpa GN=POPTRDRAFT_781342 PE=4 SV=1	NA	IPR002110; Ankyrin repeat IPR020683; Ankyrin repeat-containing domain	GO:0005515; protein binding; Molecular Function
SIN_1003208	44.009	ATP4_IPOBA ATP synthase subunit delta', mitochondrial OS=Ipomoea batatas PE=1 SV=1	B6SST9_MAIZE ATP synthase delta chain OS=Zea mays PE=2 SV=1	ATP synthase delta chain; K02134 F-type H+-transporting ATPase subunit delta [EC:3.6.3.14]	IPR020546; ATPase, F1 complex, delta/epsilon subunit, N-terminal	GO:0015986; ATP synthesis coupled proton transport; Biological Process GO:0045261; proton-transporting ATP synthase complex, catalytic core F(1); Cellular Component GO:0046933; hydrogen ion transporting ATP synthase activity, rotational mechanism; Molecular Function GO:0046961; proton-transporting ATPase activity, rotational mechanism; Molecular Function
SIN_1003209	NA	NA	NA	NA	NA	NA
SIN_1003214	11.5639	MCA1_ARATH Metacaspase-1 OS=Arabidopsis thaliana GN=AMC1 PE=1 SV=1	A9PFA4_POPTR Putative uncharacterized protein OS=Populus trichocarpa PE=2 SV=1	NA	IPR005735; Zinc finger, LSD1-type IPR011600; Peptidase C14, caspase catalytic	GO:0004197; cysteine-type endopeptidase activity; Molecular Function GO:0006508; proteolysis; Biological Process
SIN_1003215	740.371	RL37A_ORYSJ 60S ribosomal protein L37a OS=Oryza sativa subsp. japonica GN=Os01g0679700 PE=3 SV=1	D7SM25_VITVI Whole genome shotgun sequence of line PN40024, scaffold_21.assembly12x (Fragment) OS=Vitis vinifera GN=VIT_00018328001 PE=4 SV=1	similar to protein synthesis initiation factor-like; K02921 large subunit ribosomal protein L37Ae	IPR002674; Ribosomal protein L37ae	GO:0003735; structural constituent of ribosome; Molecular Function GO:0005622; intracellular; Cellular Component GO:0005840; ribosome; Cellular Component GO:0006412; translation; Biological Process
SIN_1003217	40.0564	CSK2B_ARATH Casein kinase II subunit beta OS=Arabidopsis thaliana GN=CKB1 PE=1 SV=1	Q8LPD2_TOBAC Protein kinase Ck2 regulatory subunit 2 OS=Nicotiana tabacum GN=ck2beta2 PE=2 SV=1	hypothetical protein LOC100266745; K03115 casein kinase 2, beta polypeptide	IPR000704; Casein kinase II, regulatory subunit	GO:0005956; protein kinase CK2 complex; Cellular Component GO:0019887; protein kinase regulator activity; Molecular Function
SIN_1003219	69.1325	Y3236_ARATH Ankyrin repeat-containing protein At3g12360 OS=Arabidopsis thaliana GN=At3g12360 PE=2 SV=1	B9NAP0_POPTR Predicted protein OS=Populus trichocarpa GN=POPTRDRAFT_588173 PE=4 SV=1	hypothetical protein; K06694 26S proteasome non-ATPase regulatory subunit 10	IPR002110; Ankyrin repeat IPR020683; Ankyrin repeat-containing domain	GO:0005515; protein binding; Molecular Function
SIN_1003245	12.4252	RPC2_YEAST DNA-directed RNA polymerase III subunit RPC2 OS=Saccharomyces cerevisiae (strain ATCC 204508 / S288c) GN=RET1 PE=1 SV=2	D7TX44_VITVI Whole genome shotgun sequence of line PN40024, scaffold_84.assembly12x (Fragment) OS=Vitis vinifera GN=VIT_00036596001 PE=3 SV=1	hypothetical protein; K03021 DNA-directed RNA polymerase III subunit RPC2 [EC:2.7.7.6]	IPR007644; RNA polymerase, beta subunit, protrusion	GO:0003677; DNA binding; Molecular Function GO:0003899; DNA-directed RNA polymerase activity; Molecular Function GO:0006350; transcription; Biological Process
SIN_1003247	44.1449	RPC2_HUMAN DNA-directed RNA polymerase III subunit RPC2 OS=Homo sapiens GN=POLR3B PE=1 SV=2	D7TX45_VITVI DNA-directed RNA polymerase (Fragment) OS=Vitis vinifera GN=VIT_00036597001 PE=3 SV=1	hypothetical protein LOC100264262; K03021 DNA-directed RNA polymerase III subunit RPC2 [EC:2.7.7.6]	IPR007120; DNA-directed RNA polymerase, subunit 2, domain 6 IPR007641; RNA polymerase Rpb2, domain 7	GO:0003677; DNA binding; Molecular Function GO:0003899; DNA-directed RNA polymerase activity; Molecular Function GO:0006350; transcription; Biological Process
SIN_1003251	64.7616	NA	B9GLW1_POPTR Predicted protein OS=Populus trichocarpa GN=POPTRDRAFT_829314 PE=4 SV=1	NA	NA	NA
SIN_1003252	23.4617	NC2A_HUMAN Dr1-associated corepressor OS=Homo sapiens GN=DRAP1 PE=1 SV=3	A5BBK4_VITVI Putative uncharacterized protein OS=Vitis vinifera GN=VITISV_017635 PE=4 SV=1	NA	IPR003958; Transcription factor CBF/NF-Y/archaeal histone	GO:0005622; intracellular; Cellular Component GO:0043565; sequence-specific DNA binding; Molecular Function
SIN_1003257	21.723	ZIF1_ARATH Protein ZINC INDUCED FACILITATOR 1 OS=Arabidopsis thaliana GN=ZIF1 PE=1 SV=2	B9HK81_POPTR Predicted protein OS=Populus trichocarpa GN=POPTRDRAFT_1084116 PE=4 SV=1	NA	NA	NA
SIN_1003259	0.193409	NAC29_ARATH NAC domain-containing protein 29 OS=Arabidopsis thaliana GN=NAC029 PE=2 SV=1	D9HQE0_WHEAT NAC transcription factor 4 OS=Triticum aestivum GN=NAC4 PE=2 SV=1	NA	IPR003441; No apical meristem (NAM) protein	GO:0003677; DNA binding; Molecular Function GO:0045449; regulation of transcription; Biological Process
SIN_1003261	160.119	EIL1_ARATH ETHYLENE INSENSITIVE 3-like 1 protein OS=Arabidopsis thaliana GN=EIL1 PE=1 SV=1	Q84QD0_TOBAC EIL5 OS=Nicotiana tabacum PE=2 SV=1	hypothetical protein LOC100250496; K14514 ethylene-insensitive protein 3	NA	NA
SIN_1008087	0.732491	DRL27_ARATH Disease resistance protein At4g27190 OS=Arabidopsis thaliana GN=At4g27190 PE=2 SV=1	E0CT55_VITVI Whole genome shotgun sequence of line PN40024, scaffold_14.assembly12x (Fragment) OS=Vitis vinifera GN=VIT_00014595001 PE=4 SV=1	Os01g0788500; K13459 disease resistance protein RPS2	NA	NA
SIN_1008089	1.0499	DRL27_ARATH Disease resistance protein At4g27190 OS=Arabidopsis thaliana GN=At4g27190 PE=2 SV=1	D7T1H3_VITVI Whole genome shotgun sequence of line PN40024, scaffold_9.assembly12x (Fragment) OS=Vitis vinifera GN=VIT_00037444001 PE=4 SV=1	NA	IPR002182; NB-ARC	GO:0005524; ATP binding; Molecular Function GO:0006915; apoptosis; Biological Process
SIN_1008094	515.021	NEP1_NEPGR Aspartic proteinase nepenthesin-1 OS=Nepenthes gracilis GN=nep1 PE=1 SV=1	B9RG92_RICCO Aspartic proteinase nepenthesin-1, putative OS=Ricinus communis GN=RCOM_1452350 PE=4 SV=1	aspartyl protease family protein; K00924 [EC:2.7.1.-]	IPR001461; Peptidase A1	GO:0004190; aspartic-type endopeptidase activity; Molecular Function GO:0006508; proteolysis; Biological Process
SIN_1008106	39.6284	NA	NA	NA	NA	NA
SIN_1008109	26.0361	AGD11_ARATH Probable ADP-ribosylation factor GTPase-activating protein AGD11 OS=Arabidopsis thaliana GN=AGD11 PE=2 SV=1	D7UBR3_VITVI Whole genome shotgun sequence of line PN40024, scaffold_123.assembly12x (Fragment) OS=Vitis vinifera GN=VIT_00013532001 PE=4 SV=1	similar to Stromal membrane-associated protein 1-like; K12486 stromal membrane-associated protein	IPR000008; C2 calcium-dependent membrane targeting IPR001164; Arf GTPase activating protein IPR018029; C2 membrane targeting protein	GO:0005515; protein binding; Molecular Function GO:0008060; ARF GTPase activator activity; Molecular Function GO:0008270; zinc ion binding; Molecular Function GO:0032312; regulation of ARF GTPase activity; Biological Process
SIN_1008112	0.751929	RPAB1_CAEBR DNA-directed RNA polymerases I, II, and III subunit RPABC1 OS=Caenorhabditis briggsae GN=rpb-5 PE=3 SV=1	D7TXC1_VITVI Whole genome shotgun sequence of line PN40024, scaffold_139.assembly12x (Fragment) OS=Vitis vinifera GN=VIT_00000665001 PE=4 SV=1	hypothetical protein; K03013 DNA-directed RNA polymerases I, II, and III subunit RPABC1	IPR000783; RNA polymerase, subunit H/Rpb5 C-terminal IPR005571; RNA polymerase, Rpb5, N-terminal	GO:0003677; DNA binding; Molecular Function GO:0003899; DNA-directed RNA polymerase activity; Molecular Function GO:0005634; nucleus; Cellular Component GO:0006350; transcription; Biological Process
SIN_1008115	82.2735	NA	B9RGC7_RICCO Putative uncharacterized protein OS=Ricinus communis GN=RCOM_1453000 PE=4 SV=1	NA	NA	NA
SIN_1008118	36.9251	ANXD3_ARATH Annexin D3 OS=Arabidopsis thaliana GN=ANN3 PE=2 SV=2	B9RGD0_RICCO Annexin, putative OS=Ricinus communis GN=RCOM_1453030 PE=3 SV=1	NA	IPR001464; Annexin IPR018252; Annexin repeat, conserved site IPR018502; Annexin repeat	GO:0005509; calcium ion binding; Molecular Function GO:0005544; calcium-dependent phospholipid binding; Molecular Function
SIN_1008122	NA	PMEI_ACTDE Pectinesterase inhibitor OS=Actinidia deliciosa GN=PMEI PE=1 SV=2	B9RFD8_RICCO Pectinesterase inhibitor, putative OS=Ricinus communis GN=RCOM_1433910 PE=4 SV=1	NA	IPR006501; Pectinesterase inhibitor	GO:0004857; enzyme inhibitor activity; Molecular Function GO:0030599; pectinesterase activity; Molecular Function
SIN_1008125	1.30484	NA	B9RGF2_RICCO Putative uncharacterized protein OS=Ricinus communis GN=RCOM_1453650 PE=4 SV=1	NA	IPR004253; Domain of unknown function DUF231, plant	NA
SIN_1008136	2.23169	NA	NA	NA	NA	NA
SIN_1008137	1.6622	NA	NA	NA	NA	NA
SIN_1008141	22.5471	NA	NA	NA	NA	NA			t
SIN_1008157	34.3921	NA	NA	NA	NA	NA
SIN_1008164	2.02924	NA	NA	NA	NA	NA
SIN_1008167	1.62746	NA	NA	NA	NA	NA
SIN_1008177	24.8073	LOGLA_ORYSJ Probable cytokinin riboside 5'-monophosphate phosphoribohydrolase LOGL10 OS=Oryza sativa subsp. japonica GN=LOGL10 PE=2 SV=1	B9HNQ3_POPTR Predicted protein OS=Populus trichocarpa GN=POPTRDRAFT_878386 PE=4 SV=1	hypothetical protein LOC100248154; K06966	IPR005269; Cytokinin riboside 5'-monophosphate phosphoribohydrolase LOG	NA
SIN_1008179	2.91553	NA	NA	NA	NA	NA
SIN_1008196	22.6316	C3H41_ORYSJ E3 ubiquitin-protein ligase makorin OS=Oryza sativa subsp. japonica GN=MKRN PE=2 SV=1	B9SL96_RICCO Makorin-1, putative OS=Ricinus communis GN=RCOM_1293220 PE=4 SV=1	NA	IPR000571; Zinc finger, CCCH-type IPR001841; Zinc finger, RING-type IPR017907; Zinc finger, RING-type, conserved site IPR018957; Zinc finger, C3HC4 RING-type	GO:0003676; nucleic acid binding; Molecular Function GO:0005515; protein binding; Molecular Function GO:0008270; zinc ion binding; Molecular Function
SIN_1008197	106.148	NA	NA	NA	NA	NA
SIN_1008202	NA	NA	NA	NA	NA	NA
SIN_1008213	7.89229	DR100_ARATH DNA-damage-repair/toleration protein DRT100 OS=Arabidopsis thaliana GN=DRT100 PE=2 SV=2	B9RHG2_RICCO Serine-threonine protein kinase, plant-type, putative OS=Ricinus communis GN=RCOM_1525390 PE=4 SV=1	hypothetical protein; K13420 LRR receptor-like serine/threonine-protein kinase FLS2 [EC:2.7.11.1]	IPR001611; Leucine-rich repeat IPR003591; Leucine-rich repeat, typical subtype	GO:0005515; protein binding; Molecular Function
SIN_1008215	0.872532	CDC2_CHERU Cell division control protein 2 homolog OS=Chenopodium rubrum GN=CDC2 PE=2 SV=1	Q43361_PICAB Cdc2Pa protein OS=Picea abies GN=cdc2Pa PE=2 SV=1	Os03g0118400; K02087 cyclin-dependent kinase 1 [EC:2.7.11.22]	IPR000719; Protein kinase, catalytic domain IPR002290; Serine/threonine-protein kinase domain IPR017442; Serine/threonine-protein kinase-like domain IPR020635; Tyrosine-protein kinase, catalytic domain	GO:0004672; protein kinase activity; Molecular Function GO:0004674; protein serine/threonine kinase activity; Molecular Function GO:0005524; ATP binding; Molecular Function GO:0006468; protein phosphorylation; Biological Process
SIN_1008221	160.001	NA	NA	NA	NA	NA
SIN_1008222	191.496	NA	NA	NA	NA	NA
SIN_1008245	6.39297	NA	A5CA10_VITVI Putative uncharacterized protein OS=Vitis vinifera GN=VITISV_007107 PE=4 SV=1	NA	IPR008889; VQ	NA
SIN_1008261	11.4601	NA	NA	NA	NA	NA
SIN_1008272	0.676896	CDC2A_ANTMA Cell division control protein 2 homolog A OS=Antirrhinum majus GN=CDC2A PE=2 SV=2	Q40790_PINCO Cdc2Pnc protein OS=Pinus contorta GN=cdc2Pnc PE=2 SV=2	Os03g0118400; K02087 cyclin-dependent kinase 1 [EC:2.7.11.22]	IPR000719; Protein kinase, catalytic domain IPR002290; Serine/threonine-protein kinase domain IPR008271; Serine/threonine-protein kinase, active site IPR017441; Protein kinase, ATP binding site IPR017442; Serine/threonine-protein kinase-like domain IPR020635; Tyrosine-protein kinase, catalytic domain	GO:0004672; protein kinase activity; Molecular Function GO:0004674; protein serine/threonine kinase activity; Molecular Function GO:0005524; ATP binding; Molecular Function GO:0006468; protein phosphorylation; Biological Process
SIN_1008278	3.25232	NA	NA	NA	NA	NA
SIN_1008284	0.663728	CWC22_CRYNE Pre-mRNA-splicing factor CWC22 OS=Cryptococcus neoformans GN=CWC22 PE=3 SV=1	Q9SAG7_ARATH At1g80930/F23A5_23 OS=Arabidopsis thaliana GN=At1g80930 PE=1 SV=1	MIF4G domain-containing protein / MA3 domain-containing protein; K13100 pre-mRNA-splicing factor CWC22	IPR003890; MIF4G-like, type 3	GO:0005515; protein binding; Molecular Function GO:0016070; RNA metabolic process; Biological Process
SIN_1009416	0.204479	CRC_ARATH Protein CRABS CLAW OS=Arabidopsis thaliana GN=CRC PE=1 SV=2	D7T9Z4_VITVI Whole genome shotgun sequence of line PN40024, scaffold_11.assembly12x (Fragment) OS=Vitis vinifera GN=VIT_00012246001 PE=4 SV=1	NA	IPR006780; YABBY protein	NA
SIN_1009452	24.2384	NA	B9S6U1_RICCO Suppressor of actin, putative OS=Ricinus communis GN=RCOM_0873950 PE=4 SV=1	NA	NA	NA
SIN_1009453	3.17165	NA	NA	NA	NA	NA
SIN_1009464	NA	NA	NA	NA	NA	NA
SIN_1009472	157.083	DNAJ_THEP1 Chaperone protein DnaJ OS=Thermotoga petrophila (strain RKU-1 / ATCC BAA-488 / DSM 13995) GN=dnaJ PE=3 SV=1	D7TZM5_VITVI Whole genome shotgun sequence of line PN40024, scaffold_2.assembly12x (Fragment) OS=Vitis vinifera GN=VIT_00016700001 PE=4 SV=1	hypothetical protein ; K09512 DnaJ homolog subfamily B member 6	IPR001623; Heat shock protein DnaJ, N-terminal IPR003095; Heat shock protein DnaJ	GO:0006457; protein folding; Biological Process GO:0031072; heat shock protein binding; Molecular Function GO:0051082; unfolded protein binding; Molecular Function
SIN_1009477	22.6703	SEC22_ARATH 25.3 kDa vesicle transport protein OS=Arabidopsis thaliana GN=SEC22 PE=2 SV=1	D7TZN4_VITVI Whole genome shotgun sequence of line PN40024, scaffold_2.assembly12x (Fragment) OS=Vitis vinifera GN=VIT_00016709001 PE=4 SV=1	hypothetical protein LOC100258366; K08517 vesicle transport protein SEC22	IPR001388; Synaptobrevin IPR010908; Longin	GO:0016021; integral to membrane; Cellular Component GO:0016192; vesicle-mediated transport; Biological Process
SIN_1009511	20.8102	COPZ3_ARATH Coatomer subunit zeta-3 OS=Arabidopsis thaliana GN=At4g08520 PE=2 SV=1	Q9MAZ7_SOLLC Nonclathrin coat protein zeta1-COP OS=Solanum lycopersicum GN=copz1 PE=2 SV=1	NA	IPR022775; AP complex, mu/sigma subunit	NA
SIN_1009519	9.71409	NA	B9MWT3_POPTR Predicted protein OS=Populus trichocarpa GN=POPTRDRAFT_678488 PE=4 SV=1	NA	NA	NA
SIN_1009527	18.6512	NA	A5AM26_VITVI Putative uncharacterized protein OS=Vitis vinifera GN=VITISV_027853 PE=4 SV=1	NA	NA	NA
SIN_1009535	2.48018	NA	B9N2Y2_POPTR Predicted protein OS=Populus trichocarpa GN=POPTRDRAFT_1114195 PE=4 SV=1	NA	IPR003406; Glycosyl transferase, family 14	GO:0008375; acetylglucosaminyltransferase activity; Molecular Function GO:0016020; membrane; Cellular Component
SIN_1009547	2.40308	AHP4_ARATH Histidine-containing phosphotransfer protein 4 OS=Arabidopsis thaliana GN=AHP4 PE=1 SV=2	A5B8P6_VITVI Putative uncharacterized protein OS=Vitis vinifera GN=VITISV_025645 PE=4 SV=1	histidine phosphotransfer protein; K14490 histidine-containing phosphotransfer peotein	IPR008207; Signal transduction histidine kinase, phosphotransfer (Hpt) domain	GO:0000160; two-component signal transduction system (phosphorelay); Biological Process GO:0004871; signal transducer activity; Molecular Function
SIN_1009554	21.4666	SEC13_RAT Protein SEC13 homolog OS=Rattus norvegicus GN=Sec13 PE=1 SV=1	D7UPM9_LOTJA SEC13 family protein OS=Lotus japonicus GN=Sec13-like 1 PE=2 SV=1	hypothetical protein LOC100249128; K14004 protein transport protein SEC13	IPR001680; WD40 repeat IPR017986; WD40-repeat-containing domain IPR019781; WD40 repeat, subgroup IPR019782; WD40 repeat 2 IPR020472; G-protein beta WD-40 repeat	GO:0005515; protein binding; Molecular Function
SIN_1009555	0.835407	NA	NA	NA	NA	NA
SIN_1009559	4.3897	NA	NA	NA	NA	NA
SIN_1009572	100.456	NA	B9RQL9_RICCO Putative uncharacterized protein OS=Ricinus communis GN=RCOM_1494320 PE=4 SV=1	NA	NA	NA
SIN_1009574	0.647286	NA	NA	NA	NA	NA
SIN_1009586	3.91828	NA	NA	NA	NA	NA
SIN_1009587	12.44	SYS1_DICDI Protein SYS1 homolog OS=Dictyostelium discoideum GN=sys1 PE=3 SV=1	D7U0L6_VITVI Whole genome shotgun sequence of line PN40024, scaffold_2.assembly12x (Fragment) OS=Vitis vinifera GN=VIT_00017116001 PE=4 SV=1	NA	IPR019185; Integral membrane protein SYS1-related	NA
SIN_1009593	23.9966	IAA1_ORYSJ Auxin-responsive protein IAA1 OS=Oryza sativa subsp. japonica GN=IAA1 PE=2 SV=1	B9RUW0_RICCO Auxin-responsive protein IAA1, putative OS=Ricinus communis GN=RCOM_0895150 PE=4 SV=1	IAA7; IAA7 (INDOLE-3-ACETIC ACID 7); transcription factor; K14484 auxin-responsive protein IAA	IPR003311; AUX/IAA protein IPR011525; Aux/IAA-ARF-dimerisation	GO:0005634; nucleus; Cellular Component GO:0045449; regulation of transcription; Biological Process GO:0046983; protein dimerization activity; Molecular Function
SIN_1009596	0.664058	G3OX1_ARATH Gibberellin 3-beta-dioxygenase 1 OS=Arabidopsis thaliana GN=GA4 PE=1 SV=2	Q59J01_9ROSA Gibberellin 3-beta hydroxylase OS=Prunus subhirtella PE=2 SV=1	hypothetical protein LOC100265167; K04124 gibberellin 3-beta-dioxygenase [EC:1.14.11.15]	NA	NA
SIN_1009597	0.0968653	G3OX1_ARATH Gibberellin 3-beta-dioxygenase 1 OS=Arabidopsis thaliana GN=GA4 PE=1 SV=2	Q59J01_9ROSA Gibberellin 3-beta hydroxylase OS=Prunus subhirtella PE=2 SV=1	GA3ox1; gibberellin 3-oxidase (EC:1.14.11.15); K04124 gibberellin 3-beta-dioxygenase [EC:1.14.11.15]	IPR005123; Oxoglutarate/iron-dependent oxygenase	GO:0016491; oxidoreductase activity; Molecular Function
SIN_1009606	360.934	NA	C6TFF3_SOYBN Putative uncharacterized protein OS=Glycine max PE=4 SV=1	NA	NA	NA
SIN_1009632	46.8536	APT2_ARATH Adenine phosphoribosyltransferase 2 OS=Arabidopsis thaliana GN=APT2 PE=2 SV=1	B9IKY6_POPTR Predicted protein OS=Populus trichocarpa GN=POPTRDRAFT_669073 PE=3 SV=1	adenine phosphoribosyltransferase (EC:2.4.2.7); K00759 adenine phosphoribosyltransferase [EC:2.4.2.7]	IPR000836; Phosphoribosyltransferase	GO:0009116; nucleoside metabolic process; Biological Process
SIN_1010765	5.83447	NA	D7U5R2_VITVI Whole genome shotgun sequence of line PN40024, scaffold_45.assembly12x (Fragment) OS=Vitis vinifera GN=VIT_00026738001 PE=3 SV=1	NA	NA	NA
SIN_1010777	22.0786	SDF2_ARATH Stromal cell-derived factor 2-like protein OS=Arabidopsis thaliana GN=At2g25110 PE=1 SV=1	B9RNW9_RICCO Stromal cell-derived factor 2, putative OS=Ricinus communis GN=RCOM_0921720 PE=4 SV=1	KLTH0F10252p; K00728 dolichyl-phosphate-mannose-protein mannosyltransferase [EC:2.4.1.109]	IPR003608; MIR IPR016093; MIR motif	GO:0016020; membrane; Cellular Component
SIN_1010780	61.9549	NA	B9SMT4_RICCO Putative uncharacterized protein OS=Ricinus communis GN=RCOM_0470870 PE=4 SV=1	NA	NA	NA
SIN_1010788	6.31522	NA	A2ZLK0_ORYSI Putative uncharacterized protein OS=Oryza sativa subsp. indica GN=OsI_38698 PE=4 SV=1	NA	NA	NA
SIN_1010791	3.82023	HCBT2_DIACA Anthranilate N-benzoyltransferase protein 2 OS=Dianthus caryophyllus GN=HCBT2 PE=1 SV=1	B2Z6Q6_POPTR Hydroxycinnamoyl CoA shikimate/quinate hydroxycinnamoyltransferase OS=Populus trichocarpa GN=HCQ3 PE=2 SV=1	HCQ7; hydroxycinnamoyl CoA shikimate/quinate hydroxycinnamoyltransferase (EC:2.3.1.133); K13065 shikimate O-hydroxycinnamoyltransferase [EC:2.3.1.133]	IPR003480; Transferase	GO:0016747; transferase activity, transferring acyl groups other than amino-acyl groups; Molecular Function
SIN_1010797	283.439	NA	NA	NA	NA	NA
SIN_1010798	609.056	NA	NA	NA	NA	NA
SIN_1010799	8.33276	NA	NA	NA	NA	NA
SIN_1010815	12.5361	RN217_XENLA Probable E3 ubiquitin-protein ligase RNF217 OS=Xenopus laevis GN=rnf217 PE=2 SV=1	D7T401_VITVI Whole genome shotgun sequence of line PN40024, scaffold_18.assembly12x (Fragment) OS=Vitis vinifera GN=VIT_00016055001 PE=4 SV=1	hypothetical protein ; K11972 E3 ubiquitin-protein ligase RNF19A [EC:6.3.2.19]	IPR001841; Zinc finger, RING-type IPR002867; Zinc finger, C6HC-type IPR017907; Zinc finger, RING-type, conserved site	GO:0005515; protein binding; Molecular Function GO:0008270; zinc ion binding; Molecular Function
SIN_1010816	3.68925	Y4102_ARATH Putative uncharacterized protein At4g01020, chloroplastic OS=Arabidopsis thaliana GN=At4g01020 PE=4 SV=1	D7T401_VITVI Whole genome shotgun sequence of line PN40024, scaffold_18.assembly12x (Fragment) OS=Vitis vinifera GN=VIT_00016055001 PE=4 SV=1	hypothetical protein; K11971 E3 ubiquitin-protein ligase RNF14 [EC:6.3.2.19]	IPR001841; Zinc finger, RING-type IPR002867; Zinc finger, C6HC-type IPR017907; Zinc finger, RING-type, conserved site	GO:0005515; protein binding; Molecular Function GO:0008270; zinc ion binding; Molecular Function
SIN_1010819	8.74117	NA	NA	NA	NA	NA
SIN_1010842	26.1522	ICE1_ARATH Transcription factor ICE1 OS=Arabidopsis thaliana GN=SCRM PE=1 SV=1	A3FM76_POPTR Inducer of CBF expression 1 OS=Populus trichocarpa GN=ICE1 PE=2 SV=1	hypothetical protein; K13422 transcription factor MYC2	IPR001092; Helix-loop-helix DNA-binding domain	GO:0030528; transcription regulator activity; Molecular Function GO:0045449; regulation of transcription; Biological Process
SIN_1010872	84.6161	NA	B9RH13_RICCO Translocon-associated protein, beta subunit, putative OS=Ricinus communis GN=RCOM_1445980 PE=4 SV=1	translocon-associated protein, beta subunit precursor, putative; K13250 translocon-associated protein subunit beta	IPR008856; Translocon-associated beta	GO:0005783; endoplasmic reticulum; Cellular Component GO:0016021; integral to membrane; Cellular Component
SIN_1010876	301.037	SWET8_ARATH Bidirectional sugar transporter SWEET8 OS=Arabidopsis thaliana GN=SWEET8 PE=2 SV=1	C8YZA9_CAPAN UPA16 OS=Capsicum annuum PE=2 SV=1	NA	IPR004316; RAG1-activating protein-1-related	GO:0016021; integral to membrane; Cellular Component
SIN_1010878	0.635252	NA	NA	NA	NA	NA
SIN_1010884	117.447	SWET8_ARATH Bidirectional sugar transporter SWEET8 OS=Arabidopsis thaliana GN=SWEET8 PE=2 SV=1	A5AIV2_VITVI Putative uncharacterized protein OS=Vitis vinifera GN=VITISV_023352 PE=4 SV=1	NA	IPR004316; RAG1-activating protein-1-related	GO:0016021; integral to membrane; Cellular Component
SIN_1010889	54.663	SRG1_ARATH Protein SRG1 OS=Arabidopsis thaliana GN=SRG1 PE=2 SV=1	D7U768_VITVI Whole genome shotgun sequence of line PN40024, scaffold_13.assembly12x (Fragment) OS=Vitis vinifera GN=VIT_00013888001 PE=3 SV=1	hypothetical protein; K06892	IPR005123; Oxoglutarate/iron-dependent oxygenase	GO:0016491; oxidoreductase activity; Molecular Function
SIN_1010891	3.55661	DEK_RAT Protein DEK OS=Rattus norvegicus GN=Dek PE=2 SV=1	D7SH26_VITVI Whole genome shotgun sequence of line PN40024, scaffold_0.assembly12x (Fragment) OS=Vitis vinifera GN=VIT_00008586001 PE=4 SV=1	NA	NA	NA
SIN_1010893	1.40637	MAD13_ORYSJ MADS-box transcription factor 13 OS=Oryza sativa subsp. japonica GN=MADS13 PE=1 SV=2	Q711P2_ANTMA Putative MADS-domain transcription factor DEFH7 (Fragment) OS=Antirrhinum majus GN=defh7 PE=2 SV=1	MADS1; MAD-box transcripion factor; K09264 MADS-box transcription factor, plant	IPR002487; Transcription factor, K-box	GO:0003700; sequence-specific DNA binding transcription factor activity; Molecular Function GO:0005634; nucleus; Cellular Component GO:0006355; regulation of transcription, DNA-dependent; Biological Process
SIN_1010902	3.29338	C94A2_VICSA Cytochrome P450 94A2 OS=Vicia sativa GN=CYP94A2 PE=2 SV=1	E3UTN3_CAPAN Cytochrome P450 A OS=Capsicum annuum GN=CYP450A PE=2 SV=1	CYP94D2; electron carrier/ heme binding / iron ion binding / monooxygenase/ oxygen binding; K00517 [EC:1.14.-.-]	IPR001128; Cytochrome P450 IPR002403; Cytochrome P450, E-class, group IV	GO:0004497; monooxygenase activity; Molecular Function GO:0005506; iron ion binding; Molecular Function GO:0009055; electron carrier activity; Molecular Function GO:0020037; heme binding; Molecular Function
SIN_1010919	1.82735	RPP13_ARATH Disease resistance protein RPP13 OS=Arabidopsis thaliana GN=RPP13 PE=2 SV=2	A5BIR4_VITVI Putative uncharacterized protein OS=Vitis vinifera GN=VITISV_038742 PE=4 SV=1	hypothetical protein LOC100252764; K13457 disease resistance protein RPM1	NA	NA
SIN_1010924	29.9476	RS21_SYNJB 30S ribosomal protein S21 OS=Synechococcus sp. (strain JA-2-3B'a(2-13)) GN=rpsU PE=3 SV=1	B9RBJ4_RICCO Structural constituent of ribosome, putative OS=Ricinus communis GN=RCOM_1677380 PE=3 SV=1	NA	IPR001911; Ribosomal protein S21	GO:0003735; structural constituent of ribosome; Molecular Function GO:0005622; intracellular; Cellular Component GO:0005840; ribosome; Cellular Component GO:0006412; translation; Biological Process
SIN_1010926	7.43439	NA	B9IF52_POPTR Predicted protein OS=Populus trichocarpa GN=POPTRDRAFT_776216 PE=4 SV=1	NA	IPR007087; Zinc finger, C2H2-type	GO:0005622; intracellular; Cellular Component GO:0008270; zinc ion binding; Molecular Function
SIN_1010930	2.39658	R1B17_SOLDE Putative late blight resistance protein homolog R1B-17 OS=Solanum demissum GN=R1B-17 PE=3 SV=1	Q6L421_SOLDE Late blight resistance protein, putative OS=Solanum demissum GN=SDM1_29t00011 PE=4 SV=2	hypothetical protein LOC100252764; K13457 disease resistance protein RPM1	IPR002182; NB-ARC	GO:0005524; ATP binding; Molecular Function GO:0006915; apoptosis; Biological Process
SIN_1010939	0.107801	AGD13_ARATH Probable ADP-ribosylation factor GTPase-activating protein AGD13 OS=Arabidopsis thaliana GN=AGD13 PE=2 SV=1	A5AXJ3_VITVI Whole genome shotgun sequence of line PN40024, scaffold_0.assembly12x OS=Vitis vinifera GN=VITISV_014376 PE=4 SV=1	hypothetical protein ; K10591 E3 ubiquitin-protein ligase NEDD4 [EC:6.3.2.19]	IPR000008; C2 calcium-dependent membrane targeting IPR018029; C2 membrane targeting protein	GO:0005515; protein binding; Molecular Function
SIN_1010942	10.2188	NA	D7SJA3_VITVI Whole genome shotgun sequence of line PN40024, scaffold_0.assembly12x (Fragment) OS=Vitis vinifera GN=VIT_00008424001 PE=3 SV=1	NA	NA	NA
SIN_1010945	2.24403	NA	NA	NA	NA	NA
SIN_1010958	77.448	BGL44_ARATH Beta-glucosidase 44 OS=Arabidopsis thaliana GN=BGLU44 PE=2 SV=1	B9IE97_POPTR Predicted protein OS=Populus trichocarpa GN=POPTRDRAFT_574973 PE=3 SV=1	hypothetical protein; K05350 beta-glucosidase [EC:3.2.1.21]	IPR001360; Glycoside hydrolase, family 1	GO:0004553; hydrolase activity, hydrolyzing O-glycosyl compounds; Molecular Function GO:0005975; carbohydrate metabolic process; Biological Process
SIN_1010960	323.298	GBLP_NICPL Guanine nucleotide-binding protein subunit beta-like protein OS=Nicotiana plumbaginifolia PE=2 SV=1	Q40403_NICPL G protein beta-subunit-like protein OS=Nicotiana plumbaginifolia PE=2 SV=1	MGC130692; hypothetical protein LOC446289; K00567 methylated-DNA-[protein]-cysteine S-methyltransferase [EC:2.1.1.63]	IPR001680; WD40 repeat IPR017986; WD40-repeat-containing domain IPR019775; WD40 repeat, conserved site IPR019781; WD40 repeat, subgroup IPR019782; WD40 repeat 2 IPR020472; G-protein beta WD-40 repeat	GO:0005515; protein binding; Molecular Function
SIN_1010962	5.51988	NA	NA	NA	NA	NA
SIN_1010963	15.7675	NA	NA	NA	NA	NA
SIN_1013585	NA	NA	NA	NA	NA	NA
SIN_1013590	3.28674	NA	NA	NA	NA	NA
SIN_1013602	47.0505	RHA2A_ARATH E3 ubiquitin-protein ligase RHA2A OS=Arabidopsis thaliana GN=RHA2A PE=1 SV=1	D7T9E9_VITVI Whole genome shotgun sequence of line PN40024, scaffold_11.assembly12x (Fragment) OS=Vitis vinifera GN=VIT_00012022001 PE=4 SV=1	cleavage and polyadenylation specificity factor, putative; K13148 integrator complex subunit 11 [EC:3.1.27.-]	IPR001841; Zinc finger, RING-type IPR018957; Zinc finger, C3HC4 RING-type	GO:0005515; protein binding; Molecular Function GO:0008270; zinc ion binding; Molecular Function
SIN_1013615	0.508234	NA	B9RE58_RICCO Putative uncharacterized protein OS=Ricinus communis GN=RCOM_1618470 PE=4 SV=1	NA	IPR006460; Protein of unknown function DUF617, plant	NA
SIN_1013629	151.473	NA	NA	NA	NA	NA
SIN_1013632	NA	NA	NA	NA	NA	NA
SIN_1013640	3.83393	CTLHB_DICDI CTL-like protein DDB_G0274487 OS=Dictyostelium discoideum GN=DDB_G0274487 PE=3 SV=1	D7T979_VITVI Whole genome shotgun sequence of line PN40024, scaffold_11.assembly12x (Fragment) OS=Vitis vinifera GN=VIT_00011930001 PE=4 SV=1	NA	IPR007603; Choline transporter-like	NA
SIN_1013643	1.53011	NA	NA	NA	NA	NA
SIN_1013644	0.117365	PCR2_ARATH Protein PLANT CADMIUM RESISTANCE 2 OS=Arabidopsis thaliana GN=PCR2 PE=1 SV=1	B9ST22_RICCO Putative uncharacterized protein OS=Ricinus communis GN=RCOM_0353580 PE=4 SV=1	NA	IPR006461; Uncharacterised protein family Cys-rich	NA
SIN_1013655	0.634809	NA	D7T960_VITVI Whole genome shotgun sequence of line PN40024, scaffold_11.assembly12x (Fragment) OS=Vitis vinifera GN=VIT_00011908001 PE=4 SV=1	NA	IPR014830; Glycolipid transfer protein domain	GO:0005737; cytoplasm; Cellular Component GO:0017089; glycolipid transporter activity; Molecular Function GO:0046836; glycolipid transport; Biological Process GO:0051861; glycolipid binding; Molecular Function
SIN_1013671	2.6064	RK15_PEA 50S ribosomal protein L15, chloroplastic (Fragment) OS=Pisum sativum GN=RPL15 PE=1 SV=1	D7T943_VITVI Whole genome shotgun sequence of line PN40024, scaffold_11.assembly12x (Fragment) OS=Vitis vinifera GN=VIT_00011891001 PE=3 SV=1	hypothetical protein LOC100268043; K02876 large subunit ribosomal protein L15	IPR021131; Ribosomal protein L18e/L15	NA
SIN_1013681	4.81731	P2_ARATH Probable NADP-dependent oxidoreductase P2 OS=Arabidopsis thaliana GN=P2 PE=2 SV=2	Q9SLN8_TOBAC Allyl alcohol dehydrogenase OS=Nicotiana tabacum GN=NtADH PE=2 SV=1	hypothetical protein LOC100256090; K07119	IPR013149; Alcohol dehydrogenase, C-terminal	GO:0008270; zinc ion binding; Molecular Function GO:0016491; oxidoreductase activity; Molecular Function GO:0055114; oxidation-reduction process; Biological Process
SIN_1013695	39.6157	P2C15_ARATH Probable protein phosphatase 2C 15 OS=Arabidopsis thaliana GN=At1g68410 PE=2 SV=1	B9HJ53_POPTR Predicted protein OS=Populus trichocarpa GN=POPTRDRAFT_656842 PE=4 SV=1	ABI1; ABI1 (ABA INSENSITIVE 1); calcium ion binding / protein serine/threonine phosphatase; K14497 protein phosphatase 2C [EC:3.1.3.16]	IPR001932; Protein phosphatase 2C-like IPR014045; Protein phosphatase 2C, N-terminal	GO:0003824; catalytic activity; Molecular Function
SIN_1013699	0.685137	NA	A5BKM2_VITVI Putative uncharacterized protein OS=Vitis vinifera GN=VITISV_027945 PE=4 SV=1	NA	NA	NA
SIN_1013700	2.94461	NA	B9HWD7_POPTR Predicted protein OS=Populus trichocarpa GN=POPTRDRAFT_658847 PE=4 SV=1	NA	NA	NA
SIN_1013708	17.1877	LPP1_ARATH Lipid phosphate phosphatase 1 OS=Arabidopsis thaliana GN=LPP1 PE=2 SV=2	D7T8Z4_VITVI Whole genome shotgun sequence of line PN40024, scaffold_11.assembly12x (Fragment) OS=Vitis vinifera GN=VIT_00011829001 PE=4 SV=1	CG12746 gene product from transcript CG12746-RD (EC:3.1.3.4); K01080 phosphatidate phosphatase [EC:3.1.3.4]	IPR000326; Phosphatidic acid phosphatase type 2/haloperoxidase	GO:0003824; catalytic activity; Molecular Function GO:0016020; membrane; Cellular Component
SIN_1013721	55.908	K502_ACTDE Fruit protein pKIWI502 OS=Actinidia deliciosa GN=pKIWI502 PE=2 SV=1	A5AYU9_VITVI Putative uncharacterized protein OS=Vitis vinifera GN=VITISV_018719 PE=4 SV=1	NADH-cytochrome B5 reductase, putative (EC:1.6.2.2); K00326 cytochrome-b5 reductase [EC:1.6.2.2]	IPR001221; Phenol hydroxylase reductase IPR001433; Oxidoreductase FAD/NAD(P)-binding IPR017927; Ferredoxin reductase-type FAD-binding domain	GO:0016491; oxidoreductase activity; Molecular Function GO:0055114; oxidation-reduction process; Biological Process
SIN_1013728	7.62651	NA	NA	NA	NA	NA
SIN_1013732	NA	NA	NA	NA	NA	NA
SIN_1013738	15.1152	NA	NA	NA	NA	NA
SIN_1013741	336.324	NA	C6TFT5_SOYBN Putative uncharacterized protein OS=Glycine max PE=2 SV=1	NA	NA	NA
SIN_1013742	444.082	NA	B9SKT3_RICCO Putative uncharacterized protein OS=Ricinus communis GN=RCOM_1091150 PE=4 SV=1	NA	NA	NA
SIN_1013745	0.235591	NA	B9SYJ7_RICCO Chloroplast-targeted copper chaperone, putative OS=Ricinus communis GN=RCOM_1288930 PE=4 SV=1	NA	NA	NA
SIN_1013751	18.4839	DNJB8_MOUSE DnaJ homolog subfamily B member 8 OS=Mus musculus GN=Dnajb8 PE=2 SV=1	D7T8U0_VITVI Whole genome shotgun sequence of line PN40024, scaffold_11.assembly12x (Fragment) OS=Vitis vinifera GN=VIT_00011760001 PE=4 SV=1	hypothetical protein ; K09512 DnaJ homolog subfamily B member 6	IPR001623; Heat shock protein DnaJ, N-terminal IPR003095; Heat shock protein DnaJ IPR018253; Heat shock protein DnaJ, conserved site	GO:0006457; protein folding; Biological Process GO:0031072; heat shock protein binding; Molecular Function GO:0051082; unfolded protein binding; Molecular Function
SIN_1013759	68.6781	HOX3_ORYSJ Homeobox-leucine zipper protein HOX3 OS=Oryza sativa subsp. japonica GN=HOX3 PE=1 SV=1	D7T8T6_VITVI Whole genome shotgun sequence of line PN40024, scaffold_11.assembly12x (Fragment) OS=Vitis vinifera GN=VIT_00011754001 PE=3 SV=1	ATHB17; ATHB17 (ARABIDOPSIS THALIANA HOMEOBOX-LEUCINE ZIPPER PROTEIN 17); transcription factor; K09338 homeobox-leucine zipper protein	IPR001356; Homeobox IPR003106; Leucine zipper, homeobox-associated IPR017970; Homeobox, conserved site	GO:0003677; DNA binding; Molecular Function GO:0003700; sequence-specific DNA binding transcription factor activity; Molecular Function GO:0005634; nucleus; Cellular Component GO:0006355; regulation of transcription, DNA-dependent; Biological Process GO:0030528; transcription regulator activity; Molecular Function GO:0043565; sequence-specific DNA binding; Molecular Function
SIN_1013767	61.9645	CH10_ARATH 10 kDa chaperonin OS=Arabidopsis thaliana GN=CPN10 PE=2 SV=1	A5BL10_VITVI Whole genome shotgun sequence of line PN40024, scaffold_11.assembly12x OS=Vitis vinifera GN=VITISV_036880 PE=3 SV=1	hypothetical protein LOC100264459; K04078 chaperonin GroES	IPR020818; Chaperonin Cpn10	GO:0005737; cytoplasm; Cellular Component GO:0006457; protein folding; Biological Process
SIN_1013771	7.62135	Y788_ARCFU Uncharacterized transporter AF_0788 OS=Archaeoglobus fulgidus (strain ATCC 49558 / VC-16 / DSM 4304 / JCM 9628 / NBRC 100126) GN=AF_0788 PE=3 SV=1	B9SJ65_RICCO Putative uncharacterized protein OS=Ricinus communis GN=RCOM_0843800 PE=4 SV=1	NA	IPR000620; Drug/metabolite transporter	GO:0016020; membrane; Cellular Component
SIN_1013782	320.004	PCR2_ARATH Protein PLANT CADMIUM RESISTANCE 2 OS=Arabidopsis thaliana GN=PCR2 PE=1 SV=1	B9SP58_RICCO Putative uncharacterized protein OS=Ricinus communis GN=RCOM_0628640 PE=4 SV=1	NA	IPR006461; Uncharacterised protein family Cys-rich	NA
SIN_1013783	0.331504	LEA1_CICAR Late embryogenesis abundant protein 1 OS=Cicer arietinum PE=2 SV=1	D7L4C7_ARALL Putative uncharacterized protein OS=Arabidopsis lyrata subsp. lyrata GN=ARALYDRAFT_898993 PE=4 SV=1	NA	NA	NA
SIN_1013790	4.68354	FAEA_ASPTN Probable feruloyl esterase A OS=Aspergillus terreus (strain NIH 2624 / FGSC A1156) GN=faeA PE=3 SV=1	D7SVX0_VITVI Whole genome shotgun sequence of line PN40024, scaffold_31.assembly12x (Fragment) OS=Vitis vinifera GN=VIT_00022121001 PE=4 SV=1	NA	IPR002921; Lipase, class 3	GO:0004806; triglyceride lipase activity; Molecular Function GO:0006629; lipid metabolic process; Biological Process
SIN_1013796	0.752544	NA	NA	NA	NA	NA
SIN_1013801	1.15976	NA	NA	NA	NA	NA
SIN_1013803	1.13169	NA	NA	NA	NA	NA
SIN_1013813	4.13434	NA	NA	NA	NA	NA
SIN_1013820	NA	NA	NA	NA	NA	NA
SIN_1013823	84.3962	NA	D7T7J5_VITVI Whole genome shotgun sequence of line PN40024, scaffold_39.assembly12x (Fragment) OS=Vitis vinifera GN=VIT_00024326001 PE=4 SV=1	NA	IPR014977; WRC IPR014978; Glutamine-Leucine-Glutamine, QLQ	GO:0005515; protein binding; Molecular Function GO:0005524; ATP binding; Molecular Function GO:0005634; nucleus; Cellular Component GO:0016818; hydrolase activity, acting on acid anhydrides, in phosphorus-containing anhydrides; Molecular Function GO:0045449; regulation of transcription; Biological Process
SIN_1013826	7.34779	NA	B9S1J0_RICCO Lipid binding protein, putative OS=Ricinus communis GN=RCOM_0865400 PE=4 SV=1	NA	IPR001849; Pleckstrin homology domain	GO:0005515; protein binding; Molecular Function
SIN_1013836	52.6479	IWS1_MOUSE Protein IWS1 homolog OS=Mus musculus GN=Iws1 PE=1 SV=1	B9MU81_POPTR Predicted protein OS=Populus trichocarpa GN=POPTRDRAFT_836353 PE=4 SV=1	NA	IPR017923; Transcription factor IIS, N-terminal	GO:0003677; DNA binding; Molecular Function GO:0005634; nucleus; Cellular Component GO:0006350; transcription; Biological Process GO:0030528; transcription regulator activity; Molecular Function
SIN_1013844	85.6146	NA	NA	NA	NA	NA
SIN_1013846	94.8579	RP12A_ARATH 26S proteasome non-ATPase regulatory subunit RPN12A OS=Arabidopsis thaliana GN=RPN12A PE=1 SV=1	C6T763_SOYBN Putative uncharacterized protein OS=Glycine max PE=2 SV=1	hypothetical protein LOC100258086; K03031 26S proteasome regulatory subunit N12	NA	NA
SIN_1013850	0.527012	NA	NA	NA	NA	NA
SIN_1013852	3.6571	NA	NA	NA	NA	NA
SIN_1013865	258.964	P2C08_ORYSJ Probable protein phosphatase 2C 8 OS=Oryza sativa subsp. japonica GN=Os01g0656200 PE=2 SV=1	D7TVF2_VITVI Whole genome shotgun sequence of line PN40024, scaffold_25.assembly12x (Fragment) OS=Vitis vinifera GN=VIT_00019525001 PE=4 SV=1	hypothetical protein LOC100241034; K14497 protein phosphatase 2C [EC:3.1.3.16]	IPR001932; Protein phosphatase 2C-like IPR014045; Protein phosphatase 2C, N-terminal	GO:0003824; catalytic activity; Molecular Function
SIN_1013867	3.45452	NA	B9SWJ4_RICCO Putative uncharacterized protein OS=Ricinus communis GN=RCOM_0278610 PE=4 SV=1	NA	NA	NA
SIN_1013902	29.2474	NA	B9MV15_POPTR Predicted protein OS=Populus trichocarpa GN=POPTRDRAFT_591707 PE=4 SV=1	NA	NA	NA
SIN_1013904	NA	NA	B9GL08_POPTR 2-oxoglutarate-dependent dioxygenase OS=Populus trichocarpa GN=2OGox11 PE=3 SV=1	NA	NA	NA
SIN_1013938	2.82447	NA	A9NJR9_PICSI Putative uncharacterized protein OS=Picea sitchensis PE=4 SV=1	NA	NA	NA
SIN_1013967	37.839	LBD30_ARATH LOB domain-containing protein 30 OS=Arabidopsis thaliana GN=LBD30 PE=2 SV=1	B9IC05_POPTR Predicted protein OS=Populus trichocarpa GN=POPTRDRAFT_572115 PE=4 SV=1	LOB domain-containing protein, putative; K13944 LOB domain-containing protein 16	IPR004883; Lateral organ boundaries, LOB	NA
SIN_1013973	67.6308	NA	NA	NA	NA	NA
SIN_1014009	0.116198	FRAY2_DICDI Serine/threonine-protein kinase fray2 OS=Dictyostelium discoideum GN=fray2 PE=3 SV=1	D7SZA0_VITVI Whole genome shotgun sequence of line PN40024, scaffold_49.assembly12x (Fragment) OS=Vitis vinifera GN=VIT_00027718001 PE=4 SV=1	hypothetical protein; K08835 oxidative-stress responsive protein 1 [EC:2.7.11.1]	IPR000719; Protein kinase, catalytic domain IPR002290; Serine/threonine-protein kinase domain IPR017442; Serine/threonine-protein kinase-like domain IPR020635; Tyrosine-protein kinase, catalytic domain	GO:0004672; protein kinase activity; Molecular Function GO:0004674; protein serine/threonine kinase activity; Molecular Function GO:0005524; ATP binding; Molecular Function GO:0006468; protein phosphorylation; Biological Process
SIN_1014020	54.7198	FB345_ARATH F-box protein At4g00755 OS=Arabidopsis thaliana GN=At4g00755 PE=2 SV=1	B9RDK7_RICCO Putative uncharacterized protein OS=Ricinus communis GN=RCOM_1613780 PE=4 SV=1	NA	NA	NA
SIN_1014044	1.99755	SF3_HELAN Pollen-specific protein SF3 OS=Helianthus annuus GN=SF3 PE=2 SV=1	B1PVT0_TOBAC LIM domain protein 2b OS=Nicotiana tabacum PE=2 SV=1	hypothetical protein LOC100267125; K09377 cysteine and glycine-rich protein	IPR001781; Zinc finger, LIM-type	GO:0008270; zinc ion binding; Molecular Function
SIN_1014055	9.20931	RIP2_ORYSJ Putative ripening-related protein 2 OS=Oryza sativa subsp. japonica GN=Os02g0637000 PE=3 SV=1	B9RDQ3_RICCO Kiwellin, putative OS=Ricinus communis GN=RCOM_1615050 PE=4 SV=1	NA	NA	NA
SIN_1014063	45.1185	C3H56_ORYSJ Zinc finger CCCH domain-containing protein 56 OS=Oryza sativa subsp. japonica GN=Os08g0159800 PE=2 SV=1	B9SNT2_RICCO Nucleic acid binding protein, putative OS=Ricinus communis GN=RCOM_1278150 PE=4 SV=1	NA	NA	NA
SIN_1014064	30.2384	C3H12_ARATH Zinc finger CCCH domain-containing protein 12 OS=Arabidopsis thaliana GN=At1g32360 PE=2 SV=1	D7TTV5_VITVI Whole genome shotgun sequence of line PN40024, scaffold_12.assembly12x (Fragment) OS=Vitis vinifera GN=VIT_00013136001 PE=4 SV=1	NA	IPR000571; Zinc finger, CCCH-type	GO:0003676; nucleic acid binding; Molecular Function GO:0008270; zinc ion binding; Molecular Function
SIN_1014065	3.68284	NA	NA	NA	NA	NA
SIN_1014068	0.962523	NA	NA	NA	NA	NA
SIN_1014092	5.93996	NA	D7UCG9_VITVI Whole genome shotgun sequence of line PN40024, scaffold_46.assembly12x (Fragment) OS=Vitis vinifera GN=VIT_00026997001 PE=4 SV=1	NA	IPR006461; Uncharacterised protein family Cys-rich	NA
SIN_1014102	7.1775	DAGK_MYCTU Diacylglycerol kinase OS=Mycobacterium tuberculosis GN=dagK PE=1 SV=1	D7UCH8_VITVI Whole genome shotgun sequence of line PN40024, scaffold_46.assembly12x (Fragment) OS=Vitis vinifera GN=VIT_00027007001 PE=4 SV=1	hypothetical protein LOC100246487; K07029	IPR001206; Diacylglycerol kinase, catalytic domain	GO:0004143; diacylglycerol kinase activity; Molecular Function GO:0007205; activation of protein kinase C activity by G-protein coupled receptor protein signaling pathway; Biological Process
SIN_1014115	2.73706	NA	B7ZY94_MAIZE Putative uncharacterized protein OS=Zea mays PE=2 SV=1	NA	IPR021757; Ribosomal protein L46	NA
SIN_1014127	690.234	Y4115_ARATH Uncharacterized protein At4g01150, chloroplastic OS=Arabidopsis thaliana GN=At4g01150 PE=1 SV=1	B9GQF8_POPTR Predicted protein (Fragment) OS=Populus trichocarpa GN=POPTRDRAFT_409886 PE=4 SV=1	NA	NA	NA
SIN_1014136	0.185418	NA	NA	NA	NA	NA
SIN_1014142	37.5742	DFRA_PETHY Dihydroflavonol-4-reductase OS=Petunia hybrida GN=DFRA PE=2 SV=2	D7UCM6_VITVI Whole genome shotgun sequence of line PN40024, scaffold_46.assembly12x (Fragment) OS=Vitis vinifera GN=VIT_00027067001 PE=4 SV=1	ANR, ban; anthocyanidin reductase; K08695 anthocyanidin reductase [EC:1.3.1.77]	IPR001509; NAD-dependent epimerase/dehydratase	GO:0003824; catalytic activity; Molecular Function GO:0044237; cellular metabolic process; Biological Process GO:0050662; coenzyme binding; Molecular Function
SIN_1014144	10.4139	FBK50_ARATH F-box/kelch-repeat protein At3g06240 OS=Arabidopsis thaliana GN=At3g06240 PE=2 SV=1	B9HZW3_POPTR Predicted protein OS=Populus trichocarpa GN=POPTRDRAFT_568920 PE=4 SV=1	NA	IPR001810; F-box domain, cyclin-like IPR006527; F-box associated domain, type 1	GO:0005515; protein binding; Molecular Function
SIN_1014146	245.462	TRY_ARATH Transcription factor TRY OS=Arabidopsis thaliana GN=TRY PE=1 SV=1	B9I8W0_POPTR Predicted protein OS=Populus trichocarpa GN=MYB217 PE=4 SV=1	triptychon and cpc, putative; K09422 myb proto-oncogene protein, plant	IPR001005; SANT domain, DNA binding IPR014778; Myb, DNA-binding	GO:0003677; DNA binding; Molecular Function
SIN_1014152	35.4983	NA	D7UCP2_VITVI Whole genome shotgun sequence of line PN40024, scaffold_46.assembly12x (Fragment) OS=Vitis vinifera GN=VIT_00027086001 PE=4 SV=1	NA	IPR006476; Conserved hypothetical protein CHP01589, plant	NA
SIN_1014155	1.85099	ATL22_ARATH RING-H2 finger protein ATL22 OS=Arabidopsis thaliana GN=ATL22 PE=2 SV=2	B9SBI6_RICCO RING-H2 finger protein ATL3K, putative OS=Ricinus communis GN=RCOM_0718470 PE=4 SV=1	RNF128; ring finger protein 128; K10629 E3 ubiquitin-protein ligase RNF128 [EC:6.3.2.19]	IPR001841; Zinc finger, RING-type IPR018957; Zinc finger, C3HC4 RING-type	GO:0005515; protein binding; Molecular Function GO:0008270; zinc ion binding; Molecular Function
SIN_1014167	6.59547	KELP_ARATH RNA polymerase II transcriptional coactivator KELP OS=Arabidopsis thaliana GN=KELP PE=1 SV=1	B9GR21_POPTR Predicted protein (Fragment) OS=Populus trichocarpa GN=POPTRDRAFT_409488 PE=4 SV=1	NA	IPR003173; Transcriptional coactivator p15 IPR014876; DEK, C-terminal	GO:0003677; DNA binding; Molecular Function GO:0003713; transcription coactivator activity; Molecular Function GO:0006355; regulation of transcription, DNA-dependent; Biological Process
SIN_1014188	115.578	RL40_NICSY Ubiquitin-60S ribosomal protein L40 OS=Nicotiana sylvestris GN=UBICEP52-7 PE=2 SV=2	Q45W78_ARAHY Ubiquitin fusion protein OS=Arachis hypogaea PE=2 SV=1	similar to ubiquitin fusion protein; K02927 large subunit ribosomal protein L40e	IPR001975; Ribosomal protein L40e	GO:0003735; structural constituent of ribosome; Molecular Function GO:0005622; intracellular; Cellular Component GO:0005840; ribosome; Cellular Component GO:0006412; translation; Biological Process
SIN_1014190	38.044	CAMK1_ORYSJ Calcium/calmodulin-dependent serine/threonine-protein kinase 1 OS=Oryza sativa subsp. japonica GN=CAMK1 PE=1 SV=1	B9GR65_POPTR Cpk-related protein kinase 3 OS=Populus trichocarpa GN=CRK3 PE=4 SV=1	CRK; CRK (CDPK-related kinase); ATP binding / calcium ion binding / calcium-dependent protein serine/threonine phosphatase/ kinase/ protein kinase/ protein serine/threonine kinase; K00924 [EC:2.7.1.-]	IPR017441; Protein kinase, ATP binding site	GO:0004672; protein kinase activity; Molecular Function GO:0005524; ATP binding; Molecular Function GO:0006468; protein phosphorylation; Biological Process
SIN_1014194	34.5072	NA	NA	NA	NA	NA
SIN_1014195	3.1521	RS15A_DAUCA 40S ribosomal protein S15a OS=Daucus carota GN=RPS15A PE=2 SV=3	B3TLN9_ELAGV Cytoplasmic ribosomal protein S15a OS=Elaeis guineensis var. tenera PE=2 SV=1	hypothetical protein LOC100243108; K02957 small subunit ribosomal protein S15Ae	IPR000630; Ribosomal protein S8	GO:0003735; structural constituent of ribosome; Molecular Function GO:0005622; intracellular; Cellular Component GO:0005840; ribosome; Cellular Component GO:0006412; translation; Biological Process
SIN_1014196	4.619	NA	NA	NA	NA	NA
SIN_1017762	11.8409	SOC1_ARATH MADS-box protein SOC1 OS=Arabidopsis thaliana GN=SOC1 PE=1 SV=1	A1XG54_SOYBN SOC1 OS=Glycine max PE=2 SV=1	AP1; apetala1; K09264 MADS-box transcription factor, plant	IPR002487; Transcription factor, K-box	GO:0003700; sequence-specific DNA binding transcription factor activity; Molecular Function GO:0005634; nucleus; Cellular Component GO:0006355; regulation of transcription, DNA-dependent; Biological Process
SIN_1017763	33.3893	AGL14_ARATH Agamous-like MADS-box protein AGL14 OS=Arabidopsis thaliana GN=AGL14 PE=2 SV=2	D7M0B6_ARALL Putative uncharacterized protein OS=Arabidopsis lyrata subsp. lyrata GN=ARALYDRAFT_490004 PE=3 SV=1	hypothetical protein; K09264 MADS-box transcription factor, plant	IPR002100; Transcription factor, MADS-box	GO:0003700; sequence-specific DNA binding transcription factor activity; Molecular Function GO:0005634; nucleus; Cellular Component GO:0006355; regulation of transcription, DNA-dependent; Biological Process GO:0043565; sequence-specific DNA binding; Molecular Function
SIN_1017768	3.46124	CNG16_ARATH Probable cyclic nucleotide-gated ion channel 16 OS=Arabidopsis thaliana GN=CNGC16 PE=2 SV=1	A5AW96_VITVI Putative uncharacterized protein OS=Vitis vinifera GN=VITISV_024547 PE=4 SV=1	ATCNGC16; calmodulin binding / cyclic nucleotide binding / ion channel; K05391 cyclic nucleotide gated channel, other eukaryote	IPR000595; Cyclic nucleotide-binding domain	NA
SIN_1017769	2.1812	CNG16_ARATH Probable cyclic nucleotide-gated ion channel 16 OS=Arabidopsis thaliana GN=CNGC16 PE=2 SV=1	B9N8V4_POPTR Predicted protein OS=Populus trichocarpa GN=POPTRDRAFT_585267 PE=4 SV=1	ATCNGC16; calmodulin binding / cyclic nucleotide binding / ion channel; K05391 cyclic nucleotide gated channel, other eukaryote	IPR003938; Potassium channel, voltage-dependent, EAG/ELK/ERG IPR005821; Ion transport	GO:0005216; ion channel activity; Molecular Function GO:0005249; voltage-gated potassium channel activity; Molecular Function GO:0006811; ion transport; Biological Process GO:0006813; potassium ion transport; Biological Process GO:0016020; membrane; Cellular Component GO:0055085; transmembrane transport; Biological Process
SIN_1017777	NA	NA	NA	NA	NA	NA
SIN_1017789	2.67589	NA	NA	NA	NA	NA
SIN_1017799	NA	NA	NA	NA	NA	NA
SIN_1017803	NA	KPYC_SOYBN Pyruvate kinase, cytosolic isozyme OS=Glycine max PE=2 SV=1	B9HUY0_POPTR Pyruvate kinase OS=Populus trichocarpa GN=POPTRDRAFT_833892 PE=3 SV=1	hypothetical protein LOC100247244; K00873 pyruvate kinase [EC:2.7.1.40]	IPR015793; Pyruvate kinase, barrel	GO:0000287; magnesium ion binding; Molecular Function GO:0004743; pyruvate kinase activity; Molecular Function GO:0006096; glycolysis; Biological Process GO:0030955; potassium ion binding; Molecular Function
SIN_1017806	0.294627	NA	NA	NA	NA	NA
SIN_1017808	NA	NA	NA	NA	NA	NA
SIN_1017814	12.7608	NA	NA	NA	NA	NA
SIN_1017833	1.05469	NA	NA	NA	NA	NA
SIN_1017836	18.4786	NA	A5C0X3_VITVI Putative uncharacterized protein OS=Vitis vinifera GN=VITISV_016055 PE=4 SV=1	NA	NA	NA
SIN_1017839	205.122	PRR1_TOBAC Pathogenesis-related protein R major form OS=Nicotiana tabacum PE=1 SV=1	E3SU11_OLEEU Allergenic thaumatin OS=Olea europaea PE=2 SV=1	NA	IPR001938; Thaumatin, pathogenesis-related IPR017949; Thaumatin, conserved site	NA
SIN_1017843	5.60643	NA	NA	NA	NA	NA
SIN_1017845	NA	NA	A5BYV8_VITVI Putative uncharacterized protein OS=Vitis vinifera GN=VITISV_008125 PE=4 SV=1	NA	NA	NA
SIN_1017850	18.6169	NA	NA	NA	NA	NA
SIN_1017851	118.356	REMO_SOLTU Remorin OS=Solanum tuberosum PE=1 SV=1	B9RDP4_RICCO Remorin, putative OS=Ricinus communis GN=RCOM_1614760 PE=4 SV=1	NA	IPR005516; Remorin, C-terminal	NA
SIN_1017852	NA	NA	NA	NA	NA	NA
SIN_1017853	63.9482	NA	NA	NA	NA	NA
SIN_1017854	138.683	NA	NA	NA	NA	NA
SIN_1017867	527.423	GPX4_CITSI Probable phospholipid hydroperoxide glutathione peroxidase OS=Citrus sinensis GN=CSA PE=1 SV=1	B9GWH5_POPTR Glutathione peroxidase (Fragment) OS=Populus trichocarpa GN=PtrcGpx3_2 PE=3 SV=1	PtrcGpx3_2; glutathione peroxidase; K00432 glutathione peroxidase [EC:1.11.1.9]	IPR000889; Glutathione peroxidase	GO:0004602; glutathione peroxidase activity; Molecular Function GO:0006979; response to oxidative stress; Biological Process GO:0055114; oxidation-reduction process; Biological Process
SIN_1017904	6.62755	NA	D7TV36_VITVI Whole genome shotgun sequence of line PN40024, scaffold_25.assembly12x (Fragment) OS=Vitis vinifera GN=VIT_00019386001 PE=4 SV=1	NA	IPR001606; ARID/BRIGHT DNA-binding domain	GO:0003677; DNA binding; Molecular Function GO:0005622; intracellular; Cellular Component
SIN_1017911	NA	COL3_ARATH Zinc finger protein CONSTANS-LIKE 3 OS=Arabidopsis thaliana GN=COL3 PE=1 SV=1	B9GWU0_POPTR Predicted protein OS=Populus trichocarpa GN=POPTRDRAFT_757541 PE=4 SV=1	Os12g0101000; K03539 ribonuclease P/MRP protein subunit RPP1 [EC:3.1.26.5]	IPR010402; CCT domain	GO:0005515; protein binding; Molecular Function
SIN_1017919	0.815694	NA	NA	NA	NA	NA
SIN_1017921	3.07809	NA	B9GKD9_POPTR Predicted protein OS=Populus trichocarpa GN=POPTRDRAFT_815072 PE=4 SV=1	NA	NA	NA
SIN_1017926	320.653	NA	B9RCH3_RICCO Metal ion binding protein, putative OS=Ricinus communis GN=RCOM_1688350 PE=4 SV=1	NA	IPR006121; Heavy metal transport/detoxification protein	GO:0030001; metal ion transport; Biological Process GO:0046872; metal ion binding; Molecular Function
SIN_1017927	NA	NA	NA	NA	NA	NA
SIN_1017949	8505.05	DR206_PEA Disease resistance response protein 206 OS=Pisum sativum GN=PI206 PE=2 SV=2	C6T2I0_SOYBN Putative uncharacterized protein OS=Glycine max PE=2 SV=1	NA	IPR004265; Plant disease resistance response protein	NA
SIN_1017957	NA	NA	NA	NA	NA	NA
SIN_1017961	31.7127	AGP20_ARATH Arabinogalactan peptide 20 OS=Arabidopsis thaliana GN=AGP20 PE=3 SV=1	B9RIM3_RICCO Putative uncharacterized protein OS=Ricinus communis GN=RCOM_1580600 PE=4 SV=1	NA	IPR009424; Arabinogalactan peptide, AGP	NA
SIN_1017969	12.335	MCFB_DICDI Mitochondrial substrate carrier family protein B OS=Dictyostelium discoideum GN=mcfB PE=3 SV=1	B9T344_RICCO Grave disease carrier protein, putative OS=Ricinus communis GN=RCOM_0149870 PE=3 SV=1	hypothetical protein; K05863 solute carrier family 25 (mitochondrial carrier; adenine nucleotide translocator)	IPR002067; Mitochondrial carrier protein IPR018108; Mitochondrial substrate/solute carrier	GO:0005488; binding; Molecular Function GO:0005743; mitochondrial inner membrane; Cellular Component GO:0006810; transport; Biological Process GO:0055085; transmembrane transport; Biological Process
SIN_1021397	NA	NA	NA	NA	NA	NA
SIN_1021409	NA	NA	NA	NA	NA	NA
SIN_1021415	NA	NA	NA	NA	NA	NA
SIN_1021421	2.64394	NA	NA	NA	NA	NA
SIN_1021422	1.20113	NA	NA	NA	NA	NA
SIN_1021430	NA	NA	NA	NA	NA	NA
SIN_1021431	NA	NA	NA	NA	NA	NA
SIN_1021433	52.4259	KEULE_ARATH SNARE-interacting protein KEULE OS=Arabidopsis thaliana GN=KEU PE=1 SV=2	D7TM40_VITVI Whole genome shotgun sequence of line PN40024, scaffold_19.assembly12x (Fragment) OS=Vitis vinifera GN=VIT_00016199001 PE=4 SV=1	NA	IPR001619; Sec1-like protein	GO:0006904; vesicle docking involved in exocytosis; Biological Process GO:0016192; vesicle-mediated transport; Biological Process
SIN_1021434	30.7705	KEULE_ARATH SNARE-interacting protein KEULE OS=Arabidopsis thaliana GN=KEU PE=1 SV=2	D7TM40_VITVI Whole genome shotgun sequence of line PN40024, scaffold_19.assembly12x (Fragment) OS=Vitis vinifera GN=VIT_00016199001 PE=4 SV=1	VPS45; vacuolar protein sorting 45 homolog (S. cerevisiae); K12479 vacuolar protein sorting-associated protein 45	IPR001619; Sec1-like protein	GO:0006904; vesicle docking involved in exocytosis; Biological Process GO:0016192; vesicle-mediated transport; Biological Process
SIN_1021440	379.767	NA	B9GVS6_POPTR Predicted protein OS=Populus trichocarpa GN=POPTRDRAFT_554240 PE=4 SV=1	NA	IPR009902; Protein of unknown function DUF1442	NA
SIN_1021441	0.364627	NA	NA	NA	NA	NA
SIN_1021444	0.413486	C76C2_ARATH Cytochrome P450 76C2 OS=Arabidopsis thaliana GN=CYP76C2 PE=2 SV=1	A5ALQ5_VITVI Putative uncharacterized protein OS=Vitis vinifera GN=VITISV_012452 PE=3 SV=1	F3H1; flavonoid 3'-hydroxylase (EC:1.14.13.21); K05280 flavonoid 3'-monooxygenase [EC:1.14.13.21]	IPR001128; Cytochrome P450 IPR002401; Cytochrome P450, E-class, group I IPR017972; Cytochrome P450, conserved site	GO:0004497; monooxygenase activity; Molecular Function GO:0005506; iron ion binding; Molecular Function GO:0009055; electron carrier activity; Molecular Function GO:0020037; heme binding; Molecular Function GO:0055114; oxidation-reduction process; Biological Process
SIN_1021453	NA	NA	NA	NA	NA	NA
SIN_1021458	NA	R35A3_ARATH 60S ribosomal protein L35a-3 OS=Arabidopsis thaliana GN=RPL35AC PE=2 SV=1	A9P9L2_POPTR Predicted protein OS=Populus trichocarpa GN=POPTRDRAFT_833785 PE=4 SV=1	hypothetical protein; K02917 large subunit ribosomal protein L35Ae	IPR001780; Ribosomal protein L35A IPR018266; Ribosomal protein L35Ae, conserved site	GO:0003735; structural constituent of ribosome; Molecular Function GO:0005622; intracellular; Cellular Component GO:0005840; ribosome; Cellular Component GO:0006412; translation; Biological Process
SIN_1021466	46.5358	21KD_DAUCA 21 kDa protein OS=Daucus carota PE=2 SV=1	B9GVR4_POPTR Predicted protein OS=Populus trichocarpa GN=POPTRDRAFT_646476 PE=4 SV=1	ATPME2; ATPME2; pectinesterase (EC:3.1.1.11); K01051 pectinesterase [EC:3.1.1.11]	IPR006501; Pectinesterase inhibitor	GO:0004857; enzyme inhibitor activity; Molecular Function GO:0030599; pectinesterase activity; Molecular Function
SIN_1021487	4.87447	NA	NA	NA	NA	NA
SIN_1021488	34.6918	NA	B9RQW0_RICCO Putative uncharacterized protein OS=Ricinus communis GN=RCOM_0707130 PE=4 SV=1	NA	NA	NA
SIN_1021489	2.49384	ACL5_ARATH Thermospermine synthase ACAULIS5 OS=Arabidopsis thaliana GN=ACL5 PE=1 SV=1	Q70AG5_SOLLC Putative spermine synthase OS=Solanum lycopersicum GN=spe4 PE=2 SV=1	ACL5; ACL5 (ACAULIS 5); spermine synthase/ thermospermine synthase (EC:2.5.1.22); K00797 spermidine synthase [EC:2.5.1.16]	IPR001045; Spermine synthase	GO:0003824; catalytic activity; Molecular Function
SIN_1021495	13.4774	NA	NA	NA	NA	NA
SIN_1021533	95.2624	FUBP2_MOUSE Far upstream element-binding protein 2 OS=Mus musculus GN=Khsrp PE=1 SV=1	D7STM4_VITVI Whole genome shotgun sequence of line PN40024, scaffold_8.assembly12x (Fragment) OS=Vitis vinifera GN=VIT_00035354001 PE=4 SV=1	hypothetical protein LOC100259454; K13210 far upstream element-binding protein	IPR004087; K Homology IPR004088; K Homology, type 1 IPR018111; K Homology, type 1, subgroup	GO:0003723; RNA binding; Molecular Function
SIN_1021534	240.136	NA	B9HDQ2_POPTR Predicted protein OS=Populus trichocarpa GN=POPTRDRAFT_653923 PE=4 SV=1	hypothetical protein LOC100259454; K13210 far upstream element-binding protein	NA	NA
SIN_1021538	12.0681	NA	A5BVL4_VITVI Putative uncharacterized protein OS=Vitis vinifera GN=VITISV_040196 PE=4 SV=1	NA	IPR003406; Glycosyl transferase, family 14	GO:0008375; acetylglucosaminyltransferase activity; Molecular Function GO:0016020; membrane; Cellular Component
SIN_1021560	0.679869	NA	A9PBB4_POPTR Predicted protein OS=Populus trichocarpa GN=POPTRDRAFT_591642 PE=4 SV=1	hypothetical protein; K00540 [EC:1.-.-.-]	NA	NA
SIN_1021562	162.6	TIP41_ARATH Aquaporin TIP4-1 OS=Arabidopsis thaliana GN=TIP4-1 PE=2 SV=1	Q9XG70_TOBAC Aquaglyceroporin (Tonoplast intrinsic protein (Tipa)) OS=Nicotiana tabacum GN=TIPa PE=2 SV=1	TIP4;1; TIP4;1 (tonoplast intrinsic protein 4;1); water channel; K09873 aquaporin TIP	IPR000425; Major intrinsic protein IPR022357; Major intrinsic protein, conserved site	GO:0005215; transporter activity; Molecular Function GO:0006810; transport; Biological Process GO:0016020; membrane; Cellular Component
SIN_1021569	68.1581	EIF3L_DANRE Eukaryotic translation initiation factor 3 subunit L OS=Danio rerio GN=eif3l PE=2 SV=1	B9TB62_RICCO Putative uncharacterized protein OS=Ricinus communis GN=RCOM_1967980 PE=4 SV=1	NA	IPR019382; Translation initiation factor 3 complex, subunit L	NA
SIN_1021570	63.3667	EIF3L_NEMVE Eukaryotic translation initiation factor 3 subunit L OS=Nematostella vectensis GN=v1g169424 PE=3 SV=1	B9RS44_RICCO Putative uncharacterized protein OS=Ricinus communis GN=RCOM_0802840 PE=4 SV=1	NA	IPR019382; Translation initiation factor 3 complex, subunit L	NA
SIN_1021582	23.1948	ZN363_HUMAN RING finger and CHY zinc finger domain-containing protein 1 OS=Homo sapiens GN=RCHY1 PE=1 SV=1	C0KYN2_ANACO Zinc-finger transcription factor OS=Ananas comosus GN=RCHY1 PE=2 SV=1	hypothetical protein; K10144 ring finger and CHY zinc finger domain-containing protein 1	IPR001841; Zinc finger, RING-type IPR008913; Zinc finger, CHY-type IPR018957; Zinc finger, C3HC4 RING-type	GO:0005515; protein binding; Molecular Function GO:0008270; zinc ion binding; Molecular Function
SIN_1021584	198.458	RL111_ARATH 60S ribosomal protein L11-1 OS=Arabidopsis thaliana GN=RPL11A PE=1 SV=2	B9S8B5_RICCO 60S ribosomal protein L11, putative OS=Ricinus communis GN=RCOM_1250160 PE=3 SV=1	60S ribosomal protein L11, putative; K02868 large subunit ribosomal protein L11e	IPR002132; Ribosomal protein L5 IPR020929; Ribosomal protein L5, conserved site	GO:0003735; structural constituent of ribosome; Molecular Function GO:0005622; intracellular; Cellular Component GO:0005840; ribosome; Cellular Component GO:0006412; translation; Biological Process
SIN_1021587	124.92	NA	B7FH44_MEDTR Putative uncharacterized protein OS=Medicago truncatula PE=2 SV=1	NA	NA	NA
SIN_1021592	91.6521	NA	NA	NA	NA	NA
SIN_1021594	1.66546	LEUNG_ARATH Transcriptional corepressor LEUNIG OS=Arabidopsis thaliana GN=LUG PE=1 SV=2	Q6H976_ANTMA STYLOSA protein OS=Antirrhinum majus PE=2 SV=1	hypothetical protein ; K14548 U3 small nucleolar RNA-associated protein 4	IPR001680; WD40 repeat IPR017986; WD40-repeat-containing domain IPR019775; WD40 repeat, conserved site IPR019781; WD40 repeat, subgroup IPR019782; WD40 repeat 2	GO:0005515; protein binding; Molecular Function
SIN_1021596	13.4585	NA	NA	NA	NA	NA
SIN_1021603	70.306	NA	NA	NA	NA	NA
SIN_1021605	NA	NA	NA	NA	NA	NA
SIN_1021610	36.1591	LYPA2_HUMAN Acyl-protein thioesterase 2 OS=Homo sapiens GN=LYPLA2 PE=1 SV=1	B9HA25_POPTR Predicted protein OS=Populus trichocarpa GN=POPTRDRAFT_819591 PE=4 SV=1	hypothetical protein; K06130 lysophospholipase II [EC:3.1.1.5]	IPR003140; Phospholipase/carboxylesterase	GO:0016787; hydrolase activity; Molecular Function
SIN_1021614	5.5513	NA	B9RQZ9_RICCO Putative uncharacterized protein OS=Ricinus communis GN=RCOM_0708030 PE=4 SV=1	NA	NA	NA
SIN_1021617	1.14094	CIPKG_ORYSJ CBL-interacting protein kinase 16 OS=Oryza sativa subsp. japonica GN=CIPK16 PE=2 SV=1	C4P7W4_VITVI CBL-interacting protein kinase 15 OS=Vitis vinifera GN=CIPK15 PE=2 SV=1	CIPK23; CIPK23 (CBL-INTERACTING PROTEIN KINASE 23); kinase/ protein binding / protein serine/threonine kinase; K00924 [EC:2.7.1.-]	IPR000719; Protein kinase, catalytic domain IPR002290; Serine/threonine-protein kinase domain IPR004041; NAF domain IPR008271; Serine/threonine-protein kinase, active site IPR017441; Protein kinase, ATP binding site IPR017442; Serine/threonine-protein kinase-like domain IPR020635; Tyrosine-protein kinase, catalytic domain	GO:0004672; protein kinase activity; Molecular Function GO:0004674; protein serine/threonine kinase activity; Molecular Function GO:0005524; ATP binding; Molecular Function GO:0006468; protein phosphorylation; Biological Process GO:0007165; signal transduction; Biological Process
SIN_1021619	0.142813	RPB2_DICDI DNA-directed RNA polymerase II subunit rpb2 OS=Dictyostelium discoideum GN=polr2b PE=3 SV=1	Q1L6W3_ANTMA DNA-directed RNA polymerase (Fragment) OS=Antirrhinum majus GN=RPD2 PE=2 SV=1	rpb2; RNA polymerase II core subunit; K03010 DNA-directed RNA polymerase II subunit B [EC:2.7.7.6]	IPR007120; DNA-directed RNA polymerase, subunit 2, domain 6 IPR007641; RNA polymerase Rpb2, domain 7	GO:0003677; DNA binding; Molecular Function GO:0003899; DNA-directed RNA polymerase activity; Molecular Function GO:0006350; transcription; Biological Process
SIN_1021625	0.781252	NA	NA	NA	NA	NA
SIN_1021650	2.92602	NA	NA	NA	NA	NA
SIN_1021653	852.139	NA	NA	NA	NA	NA
SIN_1021668	15.2754	PP374_ARATH Pentatricopeptide repeat-containing protein At5g10690 OS=Arabidopsis thaliana GN=At5g10690 PE=2 SV=1	D7SU10_VITVI Whole genome shotgun sequence of line PN40024, scaffold_8.assembly12x (Fragment) OS=Vitis vinifera GN=VIT_00035517001 PE=4 SV=1	NA	NA	NA
SIN_1021669	58.3349	NA	B9RNL9_RICCO Ring finger protein, putative OS=Ricinus communis GN=RCOM_0918520 PE=4 SV=1	zinc finger protein, putative; K11982 E3 ubiquitin-protein ligase RNF115/126 [EC:6.3.2.19]	NA	NA
SIN_1021676	35.6643	NA	B9N6C5_POPTR Predicted protein OS=Populus trichocarpa GN=POPTRDRAFT_745339 PE=4 SV=1	NA	IPR006747; Protein of unknown function DUF599	NA
SIN_1021681	7.56629	ANM15_ARATH Protein arginine N-methyltransferase 1.5 OS=Arabidopsis thaliana GN=PMRT15 PE=1 SV=2	B9IN94_POPTR Predicted protein OS=Populus trichocarpa GN=POPTRDRAFT_835729 PE=4 SV=1	hypothetical protein; K02516 protein arginine N-methyltransferase 5 [EC:2.1.1.125]	NA	NA
SIN_1021693	603.914	NA	B9MUF7_POPTR Predicted protein OS=Populus trichocarpa GN=POPTRDRAFT_826673 PE=4 SV=1	NA	IPR010658; Nodulin-like	NA
SIN_1021696	1.35792	NA	NA	NA	NA	NA
SIN_1021699	9.06201	NA	NA	NA	NA	NA
SIN_1021700	35.5226	NA	D7TFD7_VITVI Whole genome shotgun sequence of line PN40024, scaffold_87.assembly12x (Fragment) OS=Vitis vinifera GN=VIT_00036901001 PE=4 SV=1	NA	NA	NA
SIN_1021702	2.79019	NA	D7LXM5_ARALL Putative uncharacterized protein OS=Arabidopsis lyrata subsp. lyrata GN=ARALYDRAFT_908364 PE=4 SV=1	NA	IPR001005; SANT domain, DNA binding IPR014778; Myb, DNA-binding IPR017877; MYB-like	GO:0003677; DNA binding; Molecular Function
SIN_1021716	1.56571	NAC7_ARATH NAC domain-containing protein 7 OS=Arabidopsis thaliana GN=NAC007 PE=2 SV=2	B9GVQ8_POPTR NAC domain protein, IPR003441 OS=Populus trichocarpa GN=NAC046 PE=2 SV=1	NA	NA	NA
SIN_1021727	NA	BT1_MAIZE Protein brittle-1, chloroplastic/amyloplastic OS=Zea mays GN=BT1 PE=2 SV=1	A5AV90_VITVI Putative uncharacterized protein OS=Vitis vinifera GN=VITISV_005135 PE=3 SV=1	Cbr-tag-316; C. briggsae CBR-TAG-316 protein; K05863 solute carrier family 25 (mitochondrial carrier; adenine nucleotide translocator)	IPR002067; Mitochondrial carrier protein IPR018108; Mitochondrial substrate/solute carrier	GO:0005488; binding; Molecular Function GO:0005743; mitochondrial inner membrane; Cellular Component GO:0006810; transport; Biological Process GO:0055085; transmembrane transport; Biological Process
SIN_1021728	1.66362	NA	NA	NA	NA	NA
SIN_1021735	0.404043	NA	NA	NA	NA	NA
SIN_1021738	2.83855	APX6_ARATH Putative L-ascorbate peroxidase 6 OS=Arabidopsis thaliana GN=APX6 PE=2 SV=1	D7SUU6_VITVI Whole genome shotgun sequence of line PN40024, scaffold_8.assembly12x (Fragment) OS=Vitis vinifera GN=VIT_00035858001 PE=4 SV=1	similar to APX6 (ASCORBATE PEROXIDASE 6); L-ascorbate peroxidase; K00434 L-ascorbate peroxidase [EC:1.11.1.11]	IPR002016; Haem peroxidase, plant/fungal/bacterial IPR019793; Peroxidases heam-ligand binding site	GO:0004601; peroxidase activity; Molecular Function GO:0006979; response to oxidative stress; Biological Process GO:0020037; heme binding; Molecular Function GO:0055114; oxidation-reduction process; Biological Process
SIN_1021743	NA	NA	NA	NA	NA	NA
SIN_1021745	46.1386	IAA29_ARATH Auxin-responsive protein IAA29 OS=Arabidopsis thaliana GN=IAA29 PE=2 SV=2	B9HAF1_POPTR Predicted protein OS=Populus trichocarpa GN=POPTRDRAFT_561907 PE=4 SV=1	IAA12; IAA12 (AUXIN-INDUCED PROTEIN 12); transcription factor/ transcription repressor; K14484 auxin-responsive protein IAA	IPR003311; AUX/IAA protein IPR011525; Aux/IAA-ARF-dimerisation	GO:0005634; nucleus; Cellular Component GO:0045449; regulation of transcription; Biological Process GO:0046983; protein dimerization activity; Molecular Function
SIN_1021750	NA	NA	NA	NA	NA	NA
SIN_1021755	499.888	NA	A9PCS6_POPTR Putative uncharacterized protein OS=Populus trichocarpa PE=2 SV=1	NA	NA	NA
SIN_1021756	31.2941	NA	B9N6Y7_POPTR Predicted protein OS=Populus trichocarpa GN=POPTRDRAFT_583640 PE=4 SV=1	NA	NA	NA
SIN_1021758	2.45384	KNAT4_ARATH Homeobox protein knotted-1-like 4 OS=Arabidopsis thaliana GN=KNAT4 PE=1 SV=3	D7SV02_VITVI Whole genome shotgun sequence of line PN40024, scaffold_8.assembly12x (Fragment) OS=Vitis vinifera GN=VIT_00035921001 PE=3 SV=1	NA	NA	NA
SIN_1021762	0.197024	NA	B9RNX5_RICCO Dopamine beta-monooxygenase, putative OS=Ricinus communis GN=RCOM_0921790 PE=4 SV=1	NA	IPR002541; Cytochrome c assembly protein IPR006593; Cytochrome b561/ferric reductase transmembrane	GO:0006461; protein complex assembly; Biological Process GO:0008535; respiratory chain complex IV assembly; Biological Process GO:0016020; membrane; Cellular Component
SIN_1021768	1.87245	NA	NA	NA	NA	NA
SIN_1026254	28.4332	1A110_ARATH Probable aminotransferase ACS10 OS=Arabidopsis thaliana GN=ACS10 PE=2 SV=1	B9GVV0_POPTR Predicted protein OS=Populus trichocarpa GN=POPTRDRAFT_554269 PE=3 SV=1	hypothetical protein LOC100244464; K14270 aminotransferase	IPR001176; 1-aminocyclopropane-1-carboxylate synthase IPR004838; Aminotransferases, class-I, pyridoxal-phosphate-binding site IPR004839; Aminotransferase, class I/classII	GO:0003824; catalytic activity; Molecular Function GO:0009058; biosynthetic process; Biological Process GO:0016769; transferase activity, transferring nitrogenous groups; Molecular Function GO:0016847; 1-aminocyclopropane-1-carboxylate synthase activity; Molecular Function GO:0030170; pyridoxal phosphate binding; Molecular Function
SIN_1026257	0.363475	NA	NA	NA	NA	NA
SIN_1026263	NA	NA	NA	NA	NA	NA
SIN_1026264	0.147416	NA	NA	NA	NA	NA
SIN_1026265	6.14699	Y1670_ARATH Probable receptor-like protein kinase At1g67000 OS=Arabidopsis thaliana GN=At1g67000 PE=2 SV=2	B9RIJ3_RICCO Receptor serine/threonine kinase, putative OS=Ricinus communis GN=RCOM_1579690 PE=4 SV=1	BAK1; BAK1 (BRI1-ASSOCIATED RECEPTOR KINASE); kinase/ protein binding / protein heterodimerization/ protein serine/threonine kinase; K13416 brassinosteroid insensitive 1-associated receptor kinase 1 [EC:2.7.10.1 2.7.11.1]	IPR000719; Protein kinase, catalytic domain IPR002290; Serine/threonine-protein kinase domain IPR008271; Serine/threonine-protein kinase, active site IPR017442; Serine/threonine-protein kinase-like domain IPR020635; Tyrosine-protein kinase, catalytic domain	GO:0004672; protein kinase activity; Molecular Function GO:0004674; protein serine/threonine kinase activity; Molecular Function GO:0005524; ATP binding; Molecular Function GO:0006468; protein phosphorylation; Biological Process
SIN_1026269	NA	C76B1_HELTU 7-ethoxycoumarin O-deethylase OS=Helianthus tuberosus GN=CYP76B1 PE=1 SV=1	A5BQT0_VITVI Putative uncharacterized protein OS=Vitis vinifera GN=VITISV_001325 PE=3 SV=1	Os10g0166600; K00517 [EC:1.14.-.-]	IPR001128; Cytochrome P450	GO:0004497; monooxygenase activity; Molecular Function GO:0005506; iron ion binding; Molecular Function GO:0009055; electron carrier activity; Molecular Function GO:0020037; heme binding; Molecular Function
SIN_1026270	NA	NA	B9GKS3_POPTR Cytochrome P450 OS=Populus trichocarpa GN=CYP76F3 PE=3 SV=1	NA	NA	NA
SIN_1026275	NA	NA	NA	NA	NA	NA
SIN_1026281	NA	C76B1_HELTU 7-ethoxycoumarin O-deethylase OS=Helianthus tuberosus GN=CYP76B1 PE=1 SV=1	B3EXG2_SESIN Cytochrome P450 monooxygenase isoform II OS=Sesamum indicum PE=2 SV=1	Os10g0166600; K00517 [EC:1.14.-.-]	IPR001128; Cytochrome P450	GO:0004497; monooxygenase activity; Molecular Function GO:0005506; iron ion binding; Molecular Function GO:0009055; electron carrier activity; Molecular Function GO:0020037; heme binding; Molecular Function
SIN_1026284	1.93524	NA	NA	NA	NA	NA
SIN_1026294	NA	NA	NA	NA	NA	NA
SIN_1026303	0.25426	NA	NA	NA	IPR000793; ATPase, F1/V1/A1 complex, alpha/beta subunit, C-terminal	GO:0015991; ATP hydrolysis coupled proton transport; Biological Process GO:0016820; hydrolase activity, acting on acid anhydrides, catalyzing transmembrane movement of substances; Molecular Function GO:0033178; proton-transporting two-sector ATPase complex, catalytic domain; Cellular Component
SIN_1026308	1.33178	NA	NA	NA	NA	NA
SIN_1026312	0.300482	NA	NA	NA	NA	NA
SIN_1026314	1.66854	POLX_TOBAC Retrovirus-related Pol polyprotein from transposon TNT 1-94 OS=Nicotiana tabacum PE=2 SV=1	A5BLB0_VITVI Putative uncharacterized protein OS=Vitis vinifera GN=VITISV_024577 PE=4 SV=1	Os11g0157000; K12619 5'-3' exoribonuclease 2 [EC:3.1.13.-]	NA	NA
SIN_1026317	0.329521	GT5_ARATH Putative glycosyltransferase 5 OS=Arabidopsis thaliana GN=GT5 PE=2 SV=1	D7KS13_ARALL Galactosyl transferase GMA12/MNN10 family protein OS=Arabidopsis lyrata subsp. lyrata GN=ARALYDRAFT_476571 PE=4 SV=1	XXT5; XXT5 (XYLOGLUCAN XYLOSYLTRANSFERASE 5); transferase/ transferase, transferring glycosyl groups / xyloglucan 6-xylosyltransferase; K08238 xyloglucan 6-xylosyltransferase [EC:2.4.2.39]	IPR008630; Galactosyl transferase	GO:0016021; integral to membrane; Cellular Component GO:0016758; transferase activity, transferring hexosyl groups; Molecular Function
SIN_1026320	0.178368	NMD3_BOVIN 60S ribosomal export protein NMD3 OS=Bos taurus GN=NMD3 PE=2 SV=1	A5AXA8_VITVI Putative uncharacterized protein OS=Vitis vinifera GN=VITISV_003522 PE=4 SV=1	hypothetical protein LOC100245020; K07562 nonsense-mediated mRNA decay protein 3	IPR007064; NMD3	NA
SIN_1026321	10.8395	PRS6B_HELAN 26S protease regulatory subunit 6B homolog OS=Helianthus annuus PE=1 SV=1	B6TRH7_MAIZE 26S protease regulatory subunit 6B OS=Zea mays PE=2 SV=1	si486068c09; LOC100284233; K03063 26S proteasome regulatory subunit T3	IPR003959; ATPase, AAA-type, core	GO:0005524; ATP binding; Molecular Function
SIN_1002390	NA	NA	NA	NA	NA	NA
SIN_1002403	0.170738	SUBL_ARATH Subtilisin-like protease OS=Arabidopsis thaliana GN=ARA12 PE=1 SV=1	A5B093_VITVI Putative uncharacterized protein OS=Vitis vinifera GN=VITISV_034533 PE=4 SV=1	NA	IPR000209; Peptidase S8/S53, subtilisin/kexin/sedolisin IPR022398; Peptidase S8/S53, subtilisin, active site	GO:0004252; serine-type endopeptidase activity; Molecular Function GO:0006508; proteolysis; Biological Process
SIN_1005381	NA	C75A6_CAMME Flavonoid 3',5'-hydroxylase OS=Campanula medium GN=CYP75A6 PE=2 SV=1	D7T604_VITVI Whole genome shotgun sequence of line PN40024, scaffold_1682.assembly12x (Fragment) OS=Vitis vinifera GN=VIT_00005412001 PE=3 SV=1	F3H1; flavonoid 3'-hydroxylase (EC:1.14.13.21); K05280 flavonoid 3'-monooxygenase [EC:1.14.13.21]	IPR001128; Cytochrome P450 IPR002401; Cytochrome P450, E-class, group I IPR017972; Cytochrome P450, conserved site	GO:0004497; monooxygenase activity; Molecular Function GO:0005506; iron ion binding; Molecular Function GO:0009055; electron carrier activity; Molecular Function GO:0020037; heme binding; Molecular Function GO:0055114; oxidation-reduction process; Biological Process
SIN_1005386	NA	NA	NA	NA	NA	NA
SIN_1005397	NA	NA	NA	NA	NA	NA
SIN_1005399	0.214561	CAES_ARATH Probable carbohydrate esterase At4g34215 OS=Arabidopsis thaliana GN=At4g34215 PE=1 SV=2	B9MVW2_POPTR Predicted protein OS=Populus trichocarpa GN=POPTRDRAFT_1110522 PE=4 SV=1	NA	IPR005181; Domain of unknown function DUF303, acetylesterase putative	NA
SIN_1005402	NA	NA	NA	NA	NA	NA
SIN_1005405	278.728	CAES_ARATH Probable carbohydrate esterase At4g34215 OS=Arabidopsis thaliana GN=At4g34215 PE=1 SV=2	B9R764_RICCO Putative uncharacterized protein OS=Ricinus communis GN=RCOM_1589240 PE=4 SV=1	NA	IPR005181; Domain of unknown function DUF303, acetylesterase putative	NA
SIN_1005406	0.789143	NA	NA	NA	NA	NA
SIN_1005412	NA	NA	NA	NA	NA	NA
SIN_1005414	3.8553	MPPB_ARATH Probable mitochondrial-processing peptidase subunit beta OS=Arabidopsis thaliana GN=At3g02090 PE=1 SV=2	A5ANH8_VITVI Putative uncharacterized protein OS=Vitis vinifera GN=VITISV_006460 PE=3 SV=1	hypothetical protein LOC100259477; K01412 mitochondrial processing peptidase [EC:3.4.24.64]	IPR007863; Peptidase M16, C-terminal	GO:0004222; metalloendopeptidase activity; Molecular Function GO:0006508; proteolysis; Biological Process GO:0008270; zinc ion binding; Molecular Function
SIN_1005415	8.50715	MPPB_ARATH Probable mitochondrial-processing peptidase subunit beta OS=Arabidopsis thaliana GN=At3g02090 PE=1 SV=2	Q94KI0_AVIMR Mitochondrial processing peptidase OS=Avicennia marina PE=2 SV=1	hypothetical protein LOC100259477; K01412 mitochondrial processing peptidase [EC:3.4.24.64]	IPR011765; Peptidase M16, N-terminal	GO:0004222; metalloendopeptidase activity; Molecular Function GO:0006508; proteolysis; Biological Process
SIN_1005416	40.761	RS191_ARATH 40S ribosomal protein S19-1 OS=Arabidopsis thaliana GN=RPS19A PE=2 SV=1	B9SJC5_RICCO 40S ribosomal protein S19, putative OS=Ricinus communis GN=RCOM_0524820 PE=4 SV=1	40S ribosomal protein S19, putative; K02966 small subunit ribosomal protein S19e	IPR001266; Ribosomal protein S19e IPR018277; Ribosomal protein S19e, conserved site	GO:0003735; structural constituent of ribosome; Molecular Function GO:0005622; intracellular; Cellular Component GO:0005840; ribosome; Cellular Component GO:0006412; translation; Biological Process
SIN_1005420	180.735	NA	NA	NA	NA	NA
SIN_1005422	225.738	WRKY7_ARATH Probable WRKY transcription factor 7 OS=Arabidopsis thaliana GN=WRKY7 PE=1 SV=1	A7UGC9_SOLTU WRKY transcription factor 2 OS=Solanum tuberosum PE=2 SV=1	WRKY transcription factor, putative; K13425 WRKY transcription factor 22	IPR003657; DNA-binding WRKY IPR018872; Transcription factor, WRKY, Zn-cluster	GO:0003700; sequence-specific DNA binding transcription factor activity; Molecular Function GO:0043565; sequence-specific DNA binding; Molecular Function GO:0045449; regulation of transcription; Biological Process
SIN_1005423	2.69108	MT810_ARATH Probable S-adenosylmethionine-dependent methyltransferase At5g38100 OS=Arabidopsis thaliana GN=At5g38100 PE=2 SV=1	D7T8J8_VITVI Whole genome shotgun sequence of line PN40024, scaffold_11.assembly12x (Fragment) OS=Vitis vinifera GN=VIT_00011642001 PE=4 SV=1	NA	IPR005299; SAM dependent carboxyl methyltransferase	GO:0008168; methyltransferase activity; Molecular Function
SIN_1007423	5.25294	NA	NA	NA	NA	NA
SIN_1007427	NA	NA	NA	NA	NA	NA
SIN_1007430	8.61168	NA	B9R8T3_RICCO DNA binding protein, putative OS=Ricinus communis GN=RCOM_1602040 PE=4 SV=1	NA	IPR017956; AT hook, DNA-binding motif	GO:0003677; DNA binding; Molecular Function
SIN_1007431	13.2756	NA	B9GPN9_POPTR Predicted protein OS=Populus trichocarpa GN=POPTRDRAFT_849353 PE=4 SV=1	NA	IPR005175; Domain of unknown function DUF296	NA
SIN_1007435	0.438625	NA	NA	NA	IPR018930; Late embryogenesis abundant protein, group 6	NA
SIN_1007438	24.3114	MSSP1_ARATH Monosaccharide-sensing protein 1 OS=Arabidopsis thaliana GN=MSSP1 PE=1 SV=2	B9H5V3_POPTR Predicted protein OS=Populus trichocarpa GN=POPTRDRAFT_559987 PE=3 SV=1	similar to Proton myo-inositol cotransporter; K08150 MFS transporter, SP family, solute carrier family 2 (myo-inositol transporter), member 13	IPR005828; General substrate transporter IPR005829; Sugar transporter, conserved site IPR020846; Major facilitator superfamily	GO:0005215; transporter activity; Molecular Function GO:0006810; transport; Biological Process GO:0016020; membrane; Cellular Component GO:0016021; integral to membrane; Cellular Component GO:0055085; transmembrane transport; Biological Process
SIN_1007444	3.23521	MLO5_ARATH MLO-like protein 5 OS=Arabidopsis thaliana GN=MLO5 PE=2 SV=1	D7UDD3_VITVI Whole genome shotgun sequence of line PN40024, scaffold_122.assembly12x (Fragment) OS=Vitis vinifera GN=VIT_00013408001 PE=4 SV=1	MLO5; MLO5 (MILDEW RESISTANCE LOCUS O 5); calmodulin binding; K08472 mlo protein	IPR001179; Peptidyl-prolyl cis-trans isomerase, FKBP-type, domain IPR004326; Mlo-related protein	GO:0006457; protein folding; Biological Process GO:0008219; cell death; Biological Process GO:0016021; integral to membrane; Cellular Component
SIN_1007447	2.39751	NA	NA	NA	NA	NA
SIN_1007478	30.3729	GIGAN_ORYSJ Protein GIGANTEA OS=Oryza sativa subsp. japonica GN=GI PE=2 SV=2	B9SEC2_RICCO Protein GIGANTEA, putative OS=Ricinus communis GN=RCOM_0961910 PE=4 SV=1	hypothetical protein; K12124 GIGANTEA	NA	NA
SIN_1007499	0.175205	PRPF3_MOUSE U4/U6 small nuclear ribonucleoprotein Prp3 OS=Mus musculus GN=Prpf3 PE=1 SV=1	B9HTY5_POPTR Predicted protein OS=Populus trichocarpa GN=POPTRDRAFT_886640 PE=4 SV=1	hypothetical protein; K12843 U4/U6 small nuclear ribonucleoprotein PRP3	IPR010541; Domain of unknown function DUF1115	NA
SIN_1007502	34.2971	GTG1_ARATH GPCR-type G protein 1 OS=Arabidopsis thaliana GN=GTG1 PE=1 SV=1	D7T7J6_VITVI Whole genome shotgun sequence of line PN40024, scaffold_39.assembly12x (Fragment) OS=Vitis vinifera GN=VIT_00024328001 PE=4 SV=1	NA	NA	NA
SIN_1007511	0.89759	NA	NA	NA	NA	NA
SIN_1013163	NA	NA	NA	NA	NA	NA
SIN_1013164	NA	NA	NA	NA	NA	NA
SIN_1013169	3.19139	NA	NA	NA	NA	NA
SIN_1013171	NA	NA	NA	NA	NA	NA
SIN_1013193	0.371758	FLS_PETHY Flavonol synthase/flavanone 3-hydroxylase OS=Petunia hybrida GN=FL PE=2 SV=1	B9VMA8_CAMSI Flavonol synthase OS=Camellia sinensis PE=2 SV=1	similar to flavonol synthase; K05278 flavonol synthase [EC:1.14.11.23]	IPR005123; Oxoglutarate/iron-dependent oxygenase	GO:0016491; oxidoreductase activity; Molecular Function
SIN_1013196	0.434671	SNAK1_SOLTU Snakin-1 OS=Solanum tuberosum GN=SN1 PE=1 SV=1	D7MT35_ARALL Gibberellin-regulated family protein OS=Arabidopsis lyrata subsp. lyrata GN=ARALYDRAFT_496121 PE=4 SV=1	NA	IPR003854; Gibberellin regulated protein	NA
SIN_1013199	0.99712	NA	NA	NA	NA	NA
SIN_1013202	1.22376	NA	NA	NA	NA	NA
SIN_1013209	0.272726	NA	NA	NA	NA	NA
SIN_1013227	2.73958	PD5AA_XENLA Sister chromatid cohesion protein PDS5 homolog A-A OS=Xenopus laevis GN=pds5a-a PE=1 SV=1	E0CR71_VITVI Whole genome shotgun sequence of line PN40024, scaffold_1.assembly12x (Fragment) OS=Vitis vinifera GN=VIT_00008876001 PE=4 SV=1	hypothetical protein LOC100255781; K11267 sister chromatid cohesion protein PDS5	NA	NA
SIN_1013229	7.53425	NA	D7U6C9_VITVI Whole genome shotgun sequence of line PN40024, scaffold_174.assembly12x (Fragment) OS=Vitis vinifera GN=VIT_00001920001 PE=4 SV=1	NA	NA	NA
SIN_1013260	25.1952	NA	B9S2U1_RICCO Putative uncharacterized protein OS=Ricinus communis GN=RCOM_0562140 PE=4 SV=1	NA	NA	NA
SIN_1013261	14.2744	NA	B9H7J2_POPTR Predicted protein OS=Populus trichocarpa GN=POPTRDRAFT_559284 PE=4 SV=1	NA	NA	NA
SIN_1013262	2.67815	CLCG_ARATH Putative chloride channel-like protein CLC-g OS=Arabidopsis thaliana GN=At5g33280 PE=2 SV=1	B9N720_POPTR Cl-channel clc-7 OS=Populus trichocarpa GN=POPTRDRAFT_837368 PE=4 SV=1	hypothetical protein; K05016 chloride channel 7	NA	NA
SIN_1013265	6.75361	NA	NA	NA	NA	NA
SIN_1013271	NA	NA	NA	NA	NA	NA
SIN_1013281	37.7682	NA	NA	NA	NA	NA
SIN_1013285	39.1446	WAK2_ARATH Wall-associated receptor kinase 2 OS=Arabidopsis thaliana GN=WAK2 PE=1 SV=1	B9S2R0_RICCO ATP binding protein, putative OS=Ricinus communis GN=RCOM_0560530 PE=4 SV=1	leucine-rich repeat family protein / protein kinase family protein; K00924 [EC:2.7.1.-]	IPR000152; EGF-type aspartate/asparagine hydroxylation site IPR000719; Protein kinase, catalytic domain IPR000742; Epidermal growth factor-like, type 3 IPR001245; Serine-threonine/tyrosine-protein kinase IPR001881; EGF-like calcium-binding IPR002290; Serine/threonine-protein kinase domain IPR006210; Epidermal growth factor-like IPR013091; EGF calcium-binding IPR013695; Wall-associated kinase IPR0…	GO:0004672; protein kinase activity; Molecular Function GO:0004674; protein serine/threonine kinase activity; Molecular Function GO:0005509; calcium ion binding; Molecular Function GO:0005515; protein binding; Molecular Function GO:0005524; ATP binding; Molecular Function GO:0006468; protein phosphorylation; Biological Process GO:0016021; integral to membrane; Cellular Component
SIN_1013291	28.8961	NA	NA	NA	NA	NA
SIN_1013303	441.992	NA	NA	NA	NA	NA
SIN_1013304	85.3607	NA	NA	NA	NA	NA
SIN_1013306	922.293	SWET8_ARATH Bidirectional sugar transporter SWEET8 OS=Arabidopsis thaliana GN=SWEET8 PE=2 SV=1	B9SJK9_RICCO Putative uncharacterized protein OS=Ricinus communis GN=RCOM_0138900 PE=4 SV=1	NA	IPR004316; RAG1-activating protein-1-related	GO:0016021; integral to membrane; Cellular Component
SIN_1013311	NA	SPOT_SYNY3 Probable guanosine-3',5'-bis(diphosphate) 3'-pyrophosphohydrolase OS=Synechocystis sp. (strain ATCC 27184 / PCC 6803 / N-1) GN=spoT PE=3 SV=1	A8DD65_IPONI RelA/SpoT-like protein OS=Ipomoea nil GN=RSH2 PE=2 SV=1	NA	IPR007685; RelA/SpoT	GO:0015969; guanosine tetraphosphate metabolic process; Biological Process
SIN_1013314	4.54723	MEX1_ARATH Maltose excess protein 1, chloroplastic OS=Arabidopsis thaliana GN=MEX1 PE=1 SV=2	B9SDG0_RICCO Putative uncharacterized protein OS=Ricinus communis GN=RCOM_1517470 PE=4 SV=1	NA	NA	NA
SIN_1013320	2.73711	T1843_DICDI Transmembrane protein 184 homolog DDB_G0279555 OS=Dictyostelium discoideum GN=tmem184C PE=3 SV=1	B9SJI5_RICCO Putative uncharacterized protein OS=Ricinus communis GN=RCOM_0137960 PE=4 SV=1	NA	IPR005178; Protein of unknown function DUF300	NA
SIN_1013335	3.48335	STP9_ARATH Sugar transport protein 9 OS=Arabidopsis thaliana GN=STP9 PE=1 SV=1	B9SW21_RICCO Sugar transporter, putative OS=Ricinus communis GN=RCOM_0663370 PE=3 SV=1	sugar transporter ; K14258 facilitated trehalose transporter	IPR005828; General substrate transporter IPR020846; Major facilitator superfamily	GO:0005215; transporter activity; Molecular Function GO:0006810; transport; Biological Process GO:0016021; integral to membrane; Cellular Component GO:0055085; transmembrane transport; Biological Process
SIN_1013341	68.6457	POF21_ARATH Probable transcription factor PosF21 OS=Arabidopsis thaliana GN=POSF21 PE=2 SV=1	B2CZI9_CAPAN Putative bZIP transcriptional activator OS=Capsicum annuum PE=2 SV=1	NA	IPR004827; Basic-leucine zipper (bZIP) transcription factor IPR011616; bZIP transcription factor, bZIP-1	GO:0003700; sequence-specific DNA binding transcription factor activity; Molecular Function GO:0006355; regulation of transcription, DNA-dependent; Biological Process GO:0043565; sequence-specific DNA binding; Molecular Function GO:0046983; protein dimerization activity; Molecular Function
SIN_1013342	100.092	POF21_ARATH Probable transcription factor PosF21 OS=Arabidopsis thaliana GN=POSF21 PE=2 SV=1	O49220_PAUKA Shoot-forming PKSF1 OS=Paulownia kawakamii GN=SF1 PE=2 SV=1	NA	NA	NA
SIN_1013347	6625.7	EXTN3_ARATH Extensin-3 OS=Arabidopsis thaliana GN=EXT3 PE=2 SV=3	Q8LK15_BRANA Extensin OS=Brassica napus GN=extC PE=4 SV=1	NA	NA	NA
SIN_1013348	22614.1	NA	NA	NA	NA	NA
SIN_1013358	32.4967	NA	D7SRD1_VITVI Whole genome shotgun sequence of line PN40024, scaffold_72.assembly12x (Fragment) OS=Vitis vinifera GN=VIT_00034541001 PE=4 SV=1	NA	IPR003617; Transcription elongation factor, TFIIS/CRSP70, N-terminal, sub-type IPR017923; Transcription factor IIS, N-terminal	GO:0003677; DNA binding; Molecular Function GO:0005634; nucleus; Cellular Component GO:0006350; transcription; Biological Process GO:0030528; transcription regulator activity; Molecular Function
SIN_1013371	0.763073	NA	NA	NA	IPR006501; Pectinesterase inhibitor	GO:0004857; enzyme inhibitor activity; Molecular Function GO:0030599; pectinesterase activity; Molecular Function
SIN_1013394	NA	NA	B9H5F4_POPTR Predicted protein OS=Populus trichocarpa GN=POPTRDRAFT_559922 PE=4 SV=1	NA	IPR004320; Protein of unknown function DUF241, plant	NA
SIN_1013399	1.08111	NA	NA	NA	NA	NA
SIN_1017003	69.3508	1433B_TOBAC 14-3-3-like protein B OS=Nicotiana tabacum PE=2 SV=1	B9RJN7_RICCO 14-3-3 protein, putative OS=Ricinus communis GN=RCOM_1037090 PE=3 SV=1	14-3-3 protein, putative; K06630 tyrosine 3-monooxygenase/tryptophan 5-monooxygenase activation protein	IPR000308; 14-3-3 protein IPR023409; 14-3-3 protein, conserved site IPR023410; 14-3-3 domain	GO:0019904; protein domain specific binding; Molecular Function
SIN_1017025	0.849187	NA	NA	NA	NA	NA
SIN_1017026	251.572	ANXD1_ARATH Annexin D1 OS=Arabidopsis thaliana GN=ANN1 PE=1 SV=1	A9PA39_POPTR Predicted protein OS=Populus trichocarpa GN=POPTRDRAFT_643752 PE=2 SV=1	NA	IPR001464; Annexin IPR009118; Annexin, plant IPR018252; Annexin repeat, conserved site IPR018502; Annexin repeat	GO:0005509; calcium ion binding; Molecular Function GO:0005544; calcium-dependent phospholipid binding; Molecular Function
SIN_1017027	NA	NA	NA	NA	NA	NA
SIN_1017030	4.64219	NA	NA	NA	NA	NA
SIN_1017043	31.4796	BXL7_ARATH Probable beta-D-xylosidase 7 OS=Arabidopsis thaliana GN=BXL7 PE=2 SV=2	B9GUL1_POPTR Predicted protein OS=Populus trichocarpa GN=POPTRDRAFT_551555 PE=4 SV=1	hypothetical protein LOC100252178; K05349 beta-glucosidase [EC:3.2.1.21]	IPR001764; Glycoside hydrolase, family 3, N-terminal	GO:0004553; hydrolase activity, hydrolyzing O-glycosyl compounds; Molecular Function GO:0005975; carbohydrate metabolic process; Biological Process
SIN_1017047	11.1114	RAP24_ARATH Ethylene-responsive transcription factor RAP2-4 OS=Arabidopsis thaliana GN=RAP2-4 PE=1 SV=1	B9RJH6_RICCO DNA binding protein, putative OS=Ricinus communis GN=RCOM_1034530 PE=4 SV=1	DNA binding protein, putative; K09286 EREBP-like factor	IPR001471; Pathogenesis-related transcriptional factor/ERF, DNA-binding	GO:0003700; sequence-specific DNA binding transcription factor activity; Molecular Function GO:0006355; regulation of transcription, DNA-dependent; Biological Process
SIN_1017060	148.747	ADIP_HUMAN Afadin- and alpha-actinin-binding protein OS=Homo sapiens GN=SSX2IP PE=1 SV=3	D7SQA6_VITVI Whole genome shotgun sequence of line PN40024, scaffold_52.assembly12x (Fragment) OS=Vitis vinifera GN=VIT_00029211001 PE=4 SV=1	hypothetical protein LOC100243330; K13691 pathogen-inducible salicylic acid glucosyltransferase [EC:2.4.1.-]	IPR021622; Afadin/alpha-actinin-binding	NA
SIN_1017063	8.07529	NA	NA	NA	NA	NA
SIN_1017076	6.30426	PP319_ARATH Pentatricopeptide repeat-containing protein At4g18520 OS=Arabidopsis thaliana GN=PCMP-A2 PE=2 SV=1	E0CRF0_VITVI Whole genome shotgun sequence of line PN40024, scaffold_1.assembly12x (Fragment) OS=Vitis vinifera GN=VIT_00008965001 PE=4 SV=1	Cell division protein ftsH, putative (EC:3.6.4.3); K03798 cell division protease FtsH [EC:3.4.24.-]	IPR002885; Pentatricopeptide repeat	NA
SIN_1017079	0.690533	NA	NA	NA	NA	NA
SIN_1017082	566.228	R1A_CVHN1 Replicase polyprotein 1a OS=Human coronavirus HKU1 (isolate N1) GN=1a PE=1 SV=1	NA	hypothetical protein; K14327 regulator of nonsense transcripts 2	NA	NA
SIN_1017117	7.39234	NA	D7TWF0_VITVI Whole genome shotgun sequence of line PN40024, scaffold_66.assembly12x (Fragment) OS=Vitis vinifera GN=VIT_00032357001 PE=4 SV=1	NA	IPR021640; Mediator complex subunit Med28	NA
SIN_1017119	7.98058	NA	B9IJL5_POPTR Predicted protein OS=Populus trichocarpa GN=POPTRDRAFT_825509 PE=4 SV=1	NA	IPR021640; Mediator complex subunit Med28	NA
SIN_1017122	550.25	NA	NA	NA	NA	NA
SIN_1017148	11.3844	SUC2_ARATH Sucrose transport protein SUC2 OS=Arabidopsis thaliana GN=SUC2 PE=1 SV=2	Q41152_RICCO Sucrose carrier OS=Ricinus communis GN=Scr1 PE=2 SV=1	NA	IPR004896; PUCC protein	NA
SIN_1017156	61.6165	PME24_ARATH Putative pectinesterase/pectinesterase inhibitor 24 OS=Arabidopsis thaliana GN=PME24 PE=3 SV=1	D7TF24_VITVI Pectinesterase (Fragment) OS=Vitis vinifera GN=VIT_00027356001 PE=3 SV=1	hypothetical protein; K01051 pectinesterase [EC:3.1.1.11]	IPR006501; Pectinesterase inhibitor	GO:0004857; enzyme inhibitor activity; Molecular Function GO:0030599; pectinesterase activity; Molecular Function
SIN_1017168	10.1748	AB25G_ARATH ABC transporter G family member 25 OS=Arabidopsis thaliana GN=ABCG25 PE=2 SV=1	A5CAP7_VITVI Putative uncharacterized protein OS=Vitis vinifera GN=VITISV_026760 PE=4 SV=1	hypothetical protein LOC100248403; K12843 U4/U6 small nuclear ribonucleoprotein PRP3	IPR003439; ABC transporter-like IPR003593; ATPase, AAA+ type, core	GO:0000166; nucleotide binding; Molecular Function GO:0005524; ATP binding; Molecular Function GO:0016887; ATPase activity; Molecular Function GO:0017111; nucleoside-triphosphatase activity; Molecular Function
SIN_1017171	106.829	RNF13_RAT E3 ubiquitin-protein ligase RNF13 OS=Rattus norvegicus GN=Rnf13 PE=2 SV=1	B9IQI2_POPTR Predicted protein OS=Populus trichocarpa GN=POPTRDRAFT_1108425 PE=4 SV=1	Rnf128, 1300002C13Rik, AI987883, GRAIL, Greul1; ring finger protein 128 (EC:6.3.2.-); K10629 E3 ubiquitin-protein ligase RNF128 [EC:6.3.2.19]	IPR001841; Zinc finger, RING-type IPR003137; Protease-associated domain, PA IPR018957; Zinc finger, C3HC4 RING-type	GO:0005515; protein binding; Molecular Function GO:0008270; zinc ion binding; Molecular Function
SIN_1017180	1.21633	NA	NA	NA	NA	NA
SIN_1017191	8.46001	NA	Q9SC41_PEA Translocon Tic40 OS=Pisum sativum GN=Tic40 PE=1 SV=1	NA	NA	NA
SIN_1017193	41.7259	NA	D7U970_VITVI Whole genome shotgun sequence of line PN40024, scaffold_41.assembly12x (Fragment) OS=Vitis vinifera GN=VIT_00025999001 PE=4 SV=1	hypothetical LOC578234; K09560 suppressor of tumorigenicity protein 13	IPR006636; Heat shock chaperonin-binding IPR006773; 26S proteasome complex ubiquitin receptor, subunit Rpn13	GO:0005634; nucleus; Cellular Component GO:0005737; cytoplasm; Cellular Component
SIN_1017205	0.321816	NA	NA	NA	NA	NA
SIN_1017216	42.2632	NA	A5C2S3_VITVI Putative uncharacterized protein OS=Vitis vinifera GN=VITISV_035284 PE=4 SV=1	NA	NA	NA
SIN_1017247	41.107	F3PH_PETHY Flavonoid 3'-monooxygenase OS=Petunia hybrida GN=CYP75B2 PE=2 SV=1	D4P920_SCODU CYP92A46 OS=Scoparia dulcis GN=CYP3 PE=2 SV=1	F3H1; flavonoid 3'-hydroxylase (EC:1.14.13.21); K05280 flavonoid 3'-monooxygenase [EC:1.14.13.21]	IPR001128; Cytochrome P450 IPR002401; Cytochrome P450, E-class, group I IPR017972; Cytochrome P450, conserved site	GO:0004497; monooxygenase activity; Molecular Function GO:0005506; iron ion binding; Molecular Function GO:0009055; electron carrier activity; Molecular Function GO:0020037; heme binding; Molecular Function GO:0055114; oxidation-reduction process; Biological Process
SIN_1017254	158.299	RS5_CICAR 40S ribosomal protein S5 (Fragment) OS=Cicer arietinum GN=RPS5 PE=2 SV=1	Q6RH11_CAPAN 40S ribosomal protein S5 OS=Capsicum annuum GN=RpS5 PE=2 SV=1	hypothetical protein LOC100243591; K02989 small subunit ribosomal protein S5e	IPR000235; Ribosomal protein S7 IPR020606; Ribosomal protein S7, conserved site	GO:0003723; RNA binding; Molecular Function GO:0003735; structural constituent of ribosome; Molecular Function GO:0005622; intracellular; Cellular Component GO:0005840; ribosome; Cellular Component GO:0006412; translation; Biological Process
SIN_1017259	111.057	BH025_ARATH Transcription factor bHLH25 OS=Arabidopsis thaliana GN=BHLH25 PE=2 SV=2	A5BUH3_VITVI Putative uncharacterized protein OS=Vitis vinifera GN=VITISV_039940 PE=4 SV=1	NA	NA	NA
SIN_1017260	16.4111	NA	NA	NA	NA	NA
SIN_1017273	0.262471	MAN5_SOLLC Mannan endo-1,4-beta-mannosidase 5 OS=Solanum lycopersicum GN=MAN5 PE=2 SV=1	Q9FT02_COFAR (1-4)-beta-mannan endohydrolase OS=Coffea arabica GN=manA PE=2 SV=1	endo-1,4-beta-mannosidase (EC:3.-.-.-); K01567 [EC:3.-.-.-]	IPR001547; Glycoside hydrolase, family 5	GO:0004553; hydrolase activity, hydrolyzing O-glycosyl compounds; Molecular Function GO:0005975; carbohydrate metabolic process; Biological Process
SIN_1017277	6.90329	NA	NA	NA	NA	NA
SIN_1017298	10.7553	NA	D7SPW8_VITVI Whole genome shotgun sequence of line PN40024, scaffold_219.assembly12x (Fragment) OS=Vitis vinifera GN=VIT_00003966001 PE=4 SV=1	hypothetical protein LOC100262866; K09422 myb proto-oncogene protein, plant	IPR010376; Domain of unknown function, DUF971	GO:0055114; oxidation-reduction process; Biological Process
SIN_1017995	NA	NA	NA	NA	NA	NA
SIN_1018019	1.11483	Y3720_ARATH UPF0481 protein At3g47200 OS=Arabidopsis thaliana GN=At3g47200 PE=1 SV=1	B9RG36_RICCO Putative uncharacterized protein OS=Ricinus communis GN=RCOM_1438930 PE=4 SV=1	NA	IPR004158; Protein of unknown function DUF247, plant	NA
SIN_1018029	0.783345	NA	D7TAL3_VITVI Whole genome shotgun sequence of line PN40024, scaffold_10.assembly12x (Fragment) OS=Vitis vinifera GN=VIT_00010312001 PE=4 SV=1	NA	IPR003480; Transferase	GO:0016747; transferase activity, transferring acyl groups other than amino-acyl groups; Molecular Function
SIN_1018050	1.76171	GDL53_ARATH GDSL esterase/lipase At3g26430 OS=Arabidopsis thaliana GN=At3g26430 PE=2 SV=1	D7SMB6_VITVI Whole genome shotgun sequence of line PN40024, scaffold_137.assembly12x (Fragment) OS=Vitis vinifera GN=VIT_00000545001 PE=4 SV=1	Zeta-carotene desaturase, chloroplast precursor, putative (EC:1.14.99.30); K00514 zeta-carotene desaturase [EC:1.14.99.30]	IPR001087; Lipase, GDSL	GO:0006629; lipid metabolic process; Biological Process GO:0016788; hydrolase activity, acting on ester bonds; Molecular Function
SIN_1018052	0.0883769	GP107_MOUSE Protein GPR107 OS=Mus musculus GN=Gpr107 PE=2 SV=2	D7LXW1_ARALL Putative uncharacterized protein OS=Arabidopsis lyrata subsp. lyrata GN=ARALYDRAFT_488733 PE=4 SV=1	NA	IPR009637; Transmembrane receptor, eukaryota	GO:0016021; integral to membrane; Cellular Component
SIN_1018053	4.56576	NA	NA	NA	NA	NA
SIN_1018054	0.209545	NA	NA	NA	NA	NA
SIN_1018055	1615.54	NA	NA	NA	NA	NA
SIN_1018061	222.738	AAPC_CENCI Putative glucose-6-phosphate 1-epimerase OS=Cenchrus ciliaris PE=2 SV=1	B9S660_RICCO Aldose 1-epimerase, putative OS=Ricinus communis GN=RCOM_1064700 PE=4 SV=1	aldose 1-epimerase, putative; K01792 glucose-6-phosphate 1-epimerase [EC:5.1.3.15]	IPR006958; Mak16 protein IPR008183; Aldose 1-epimerase	GO:0005975; carbohydrate metabolic process; Biological Process GO:0016853; isomerase activity; Molecular Function
SIN_1018065	18.3353	NA	B9SPL1_RICCO Putative uncharacterized protein OS=Ricinus communis GN=RCOM_0024980 PE=4 SV=1	NA	NA	NA
SIN_1018066	4.29044	NA	B9SPK7_RICCO Putative uncharacterized protein OS=Ricinus communis GN=RCOM_0024840 PE=4 SV=1	NA	IPR013026; Tetratricopeptide repeat-containing IPR019734; Tetratricopeptide repeat	GO:0005515; protein binding; Molecular Function
SIN_1018071	258.067	NA	NA	NA	NA	NA
SIN_1018084	0.214015	NA	B9SPI1_RICCO Enzyme inhibitor, putative OS=Ricinus communis GN=RCOM_0024080 PE=4 SV=1	NA	IPR006501; Pectinesterase inhibitor	GO:0004857; enzyme inhibitor activity; Molecular Function GO:0030599; pectinesterase activity; Molecular Function
SIN_1018091	19.7262	KNAT6_ARATH Homeobox protein knotted-1-like 6 OS=Arabidopsis thaliana GN=KNAT6 PE=1 SV=1	D7TDJ7_VITVI Whole genome shotgun sequence of line PN40024, scaffold_127.assembly12x (Fragment) OS=Vitis vinifera GN=VIT_00013790001 PE=3 SV=1	NA	IPR005540; KNOX1 IPR005541; KNOX2	GO:0003677; DNA binding; Molecular Function GO:0005634; nucleus; Cellular Component
SIN_1018106	7.13836	SANT_PLAFW S-antigen protein OS=Plasmodium falciparum (isolate Wellcome) PE=4 SV=1	A2GTK8_TRIVA Putative uncharacterized protein (Fragment) OS=Trichomonas vaginalis GN=TVAG_147590 PE=4 SV=1	serpinf2, MGC86518; serpin peptidase inhibitor, clade F (alpha-2 antiplasmin, pigment epithelium derived factor), member 2; K03983 alpha-2-antiplasmin	NA	NA
SIN_1018108	2.13607	NA	NA	NA	NA	NA
SIN_1018112	229.6	QORL_ARATH Quinone oxidoreductase-like protein At1g23740, chloroplastic OS=Arabidopsis thaliana GN=At1g23740 PE=1 SV=2	B9SHB0_RICCO Alcohol dehydrogenase, putative OS=Ricinus communis GN=RCOM_0528460 PE=4 SV=1	similar to crystallin, zeta (quinone reductase); K00344 NADPH2:quinone reductase [EC:1.6.5.5]	IPR002364; Quinone oxidoreductase/zeta-crystallin, conserved site IPR013149; Alcohol dehydrogenase, C-terminal IPR013154; Alcohol dehydrogenase GroES-like IPR020843; Polyketide synthase, enoylreductase	GO:0008270; zinc ion binding; Molecular Function GO:0016491; oxidoreductase activity; Molecular Function GO:0016747; transferase activity, transferring acyl groups other than amino-acyl groups; Molecular Function GO:0055114; oxidation-reduction process; Biological Process
SIN_1018119	80.3994	SPDE_COFAR Spermidine synthase OS=Coffea arabica PE=2 SV=1	A2VC28_LOTJA Spermidine synthase (Fragment) OS=Lotus japonicus GN=spds PE=2 SV=1	spermidine synthase 1, putative (EC:2.1.1.53); K00797 spermidine synthase [EC:2.5.1.16]	IPR001045; Spermine synthase	GO:0003824; catalytic activity; Molecular Function
SIN_1018122	0.647168	NA	B9S4L8_RICCO Putative uncharacterized protein OS=Ricinus communis GN=RCOM_0993480 PE=4 SV=1	NA	NA	NA
SIN_1018133	9.90283	NA	NA	NA	NA	NA
SIN_1018141	0.251299	NA	NA	NA	NA	NA
SIN_1018142	NA	NA	NA	NA	NA	NA
SIN_1018143	0.704798	ARR3_ARATH Two-component response regulator ARR3 OS=Arabidopsis thaliana GN=ARR3 PE=1 SV=1	D7TNK3_VITVI Whole genome shotgun sequence of line PN40024, scaffold_26.assembly12x (Fragment) OS=Vitis vinifera GN=VIT_00020146001 PE=4 SV=1	two-component sensor protein histidine protein kinase, putative; K14492 two-component response regulator ARR-A family	IPR001789; Signal transduction response regulator, receiver domain	GO:0000156; two-component response regulator activity; Molecular Function GO:0000160; two-component signal transduction system (phosphorelay); Biological Process GO:0006355; regulation of transcription, DNA-dependent; Biological Process
SIN_1018144	0.199825	RPC2_HUMAN DNA-directed RNA polymerase III subunit RPC2 OS=Homo sapiens GN=POLR3B PE=1 SV=2	Q1L6V6_SOLLC DNA-directed RNA polymerase (Fragment) OS=Solanum lycopersicum GN=RPD2 PE=2 SV=1	similar to AF107793_1 DNA-dependent RNA polymerase II RPB140; K03010 DNA-directed RNA polymerase II subunit B [EC:2.7.7.6]	NA	NA
SIN_1018148	35.7193	HIS8_TOBAC Histidinol-phosphate aminotransferase, chloroplastic OS=Nicotiana tabacum GN=HPA PE=2 SV=1	B4FAW7_MAIZE Putative uncharacterized protein OS=Zea mays PE=2 SV=1	hypothetical protein LOC100191987; K00817 histidinol-phosphate aminotransferase [EC:2.6.1.9]	IPR004839; Aminotransferase, class I/classII	GO:0009058; biosynthetic process; Biological Process GO:0016769; transferase activity, transferring nitrogenous groups; Molecular Function GO:0030170; pyridoxal phosphate binding; Molecular Function
SIN_1018171	34.2596	S35B1_DICDI Solute carrier family 35 member B1 OS=Dictyostelium discoideum GN=slc35b1 PE=3 SV=2	C6T7X7_SOYBN Putative uncharacterized protein OS=Glycine max PE=2 SV=1	Periodic tryptophan protein 2 homolog; K14558 periodic tryptophan protein 2	IPR013657; UAA transporter	GO:0055085; transmembrane transport; Biological Process
SIN_1018178	4.78072	NA	NA	NA	NA	NA
SIN_1018184	30.6766	NA	NA	NA	NA	NA
SIN_1018192	109.605	RNS1_ARATH Ribonuclease 1 OS=Arabidopsis thaliana GN=RNS1 PE=1 SV=1	Q41723_ZINEL Wounding-induced ribonuclease gene protein OS=Zinnia elegans PE=2 SV=1	ribonuclease t2, putative (EC:3.1.27.1); K01166 ribonuclease T2 [EC:3.1.27.1]	IPR001568; Ribonuclease T2 IPR018188; Ribonuclease T2, active site	GO:0003723; RNA binding; Molecular Function GO:0033897; ribonuclease T2 activity; Molecular Function
SIN_1018194	18.3127	APL_ARATH Myb family transcription factor APL OS=Arabidopsis thaliana GN=APL PE=2 SV=2	D7TN74_VITVI Whole genome shotgun sequence of line PN40024, scaffold_26.assembly12x (Fragment) OS=Vitis vinifera GN=VIT_00019971001 PE=4 SV=1	NA	NA	NA
SIN_1018196	6.81096	CML45_ARATH Probable calcium-binding protein CML45 OS=Arabidopsis thaliana GN=CML45 PE=1 SV=1	B9IJZ4_POPTR Predicted protein OS=Populus trichocarpa GN=POPTRDRAFT_1105285 PE=4 SV=1	hypothetical protein LOC100254364; K13448 calcium-binding protein CML	IPR002048; Calcium-binding EF-hand IPR018247; EF-Hand 1, calcium-binding site IPR018248; EF-hand IPR018249; EF-HAND 2	GO:0005509; calcium ion binding; Molecular Function
SIN_1018199	63.9654	EXP10_ARATH Expansin-A10 OS=Arabidopsis thaliana GN=EXPA10 PE=2 SV=1	B9S8Y8_RICCO Alpha-expansin 1, putative OS=Ricinus communis GN=RCOM_0837240 PE=3 SV=1	NA	IPR002963; Expansin IPR007112; Expansin/pollen allergen, DPBB domain IPR007117; Pollen allergen/expansin, C-terminal IPR007118; Expansin/Lol pI IPR009009; Barwin-related endoglucanase	GO:0005576; extracellular region; Cellular Component GO:0009664; plant-type cell wall organization; Biological Process
SIN_1018208	1.65822	Y1491_ARATH DUF246 domain-containing protein At1g04910 OS=Arabidopsis thaliana GN=At1g04910 PE=1 SV=1	B9S911_RICCO Putative uncharacterized protein OS=Ricinus communis GN=RCOM_0837770 PE=4 SV=1	NA	IPR019378; GDP-fucose protein O-fucosyltransferase	NA
SIN_1018214	38.327	NA	B9RCY7_RICCO Putative uncharacterized protein OS=Ricinus communis GN=RCOM_1622310 PE=4 SV=1	NA	IPR009769; Domain of unknown function DUF1336	NA
SIN_1018224	28.0592	HPSE1_ARATH Heparanase-like protein 1 OS=Arabidopsis thaliana GN=At5g07830 PE=2 SV=1	B9RCW6_RICCO Heparanase, putative OS=Ricinus communis GN=RCOM_1621600 PE=4 SV=1	Heparanase precursor, putative; K07964 heparanase 1 [EC:3.2.1.-]	IPR005199; Glycoside hydrolase, family 79	GO:0016020; membrane; Cellular Component GO:0016798; hydrolase activity, acting on glycosyl bonds; Molecular Function
SIN_1018235	76.9576	MHPC_COMTE 2-hydroxy-6-oxononadienedioate/2-hydroxy-6-oxononatrienedioate hydrolase OS=Comamonas testosteroni GN=mhpC PE=1 SV=1	D7T9W1_VITVI Whole genome shotgun sequence of line PN40024, scaffold_11.assembly12x (Fragment) OS=Vitis vinifera GN=VIT_00012213001 PE=4 SV=1	ABHD6; abhydrolase domain containing 6 (EC:3.1.1.23); K13700 abhydrolase domain-containing protein 6 [EC:3.1.1.23]	IPR000073; Alpha/beta hydrolase fold-1	NA
SIN_1018236	58.3418	NA	B9REE8_RICCO Alpha/beta hydrolase, putative OS=Ricinus communis GN=RCOM_1620910 PE=4 SV=1	NA	NA	NA
SIN_1018240	0.743211	NA	B9N049_POPTR Predicted protein OS=Populus trichocarpa GN=POPTRDRAFT_596417 PE=4 SV=1	NA	IPR000504; RNA recognition motif domain	GO:0003676; nucleic acid binding; Molecular Function
SIN_1018245	68.5904	6PGL2_ORYSJ Probable 6-phosphogluconolactonase 2 OS=Oryza sativa subsp. japonica GN=Os07g0604000 PE=2 SV=1	C6TIL1_SOYBN Putative uncharacterized protein OS=Glycine max PE=2 SV=1	6-phosphogluconolactonase (EC:3.1.1.31); K01057 6-phosphogluconolactonase [EC:3.1.1.31]	NA	NA
SIN_1018246	7.37219	NA	B9REC1_RICCO Glycine-rich RNA-binding protein, putative OS=Ricinus communis GN=RCOM_1620220 PE=4 SV=1	NA	NA	NA
SIN_1018252	16.2939	NA	B9REB4_RICCO Putative uncharacterized protein OS=Ricinus communis GN=RCOM_1619950 PE=4 SV=1	NA	NA	NA
SIN_1018273	NA	NA	NA	NA	NA	NA
SIN_1018275	4.76284	6PGD_SYNY3 6-phosphogluconate dehydrogenase, decarboxylating OS=Synechocystis sp. (strain ATCC 27184 / PCC 6803 / N-1) GN=gnd PE=3 SV=1	B9N1W3_POPTR 6-phosphogluconate dehydrogenase, decarboxylating OS=Populus trichocarpa GN=POPTRDRAFT_837012 PE=3 SV=1	phosphogluconate dehydrogenase (decarboxylating) (EC:1.1.1.44); K00033 6-phosphogluconate dehydrogenase [EC:1.1.1.44]	IPR006114; 6-phosphogluconate dehydrogenase, C-terminal	GO:0004616; phosphogluconate dehydrogenase (decarboxylating) activity; Molecular Function GO:0006098; pentose-phosphate shunt; Biological Process GO:0050661; NADP or NADPH binding; Molecular Function GO:0055114; oxidation-reduction process; Biological Process
SIN_1018277	31.7507	ASCL_SOLLC ASC1-like protein OS=Solanum lycopersicum PE=2 SV=1	C6KE70_OROCE LAG1-like protein 1 OS=Orobanche cernua var. cumana PE=2 SV=1	hypothetical protein; K04709 Acyl-CoA-dependent ceramide synthase [EC:2.3.1.24]	IPR006634; TRAM/LAG1/CLN8 homology domain	GO:0016021; integral to membrane; Cellular Component
SIN_1018280	40.3735	CAPTC_DICDI Uncharacterized CDP-alcohol phosphatidyltransferase class-I family protein 3 OS=Dictyostelium discoideum GN=captC PE=2 SV=1	D7TAA7_VITVI Whole genome shotgun sequence of line PN40024, scaffold_10.assembly12x (Fragment) OS=Vitis vinifera GN=VIT_00010154001 PE=3 SV=1	hypothetical protein LOC100259768; K00993 ethanolaminephosphotransferase [EC:2.7.8.1]	IPR000462; CDP-alcohol phosphatidyltransferase	GO:0008654; phospholipid biosynthetic process; Biological Process GO:0016020; membrane; Cellular Component GO:0016780; phosphotransferase activity, for other substituted phosphate groups; Molecular Function
SIN_1018284	0.384384	NA	B9RLA8_RICCO Putative uncharacterized protein OS=Ricinus communis GN=RCOM_1464600 PE=4 SV=1	NA	IPR010683; Protein of unknown function DUF1262	NA
SIN_1018290	5236.93	NA	NA	NA	NA	NA
SIN_1018295	5701.19	NA	NA	NA	NA	NA
SIN_1018321	5.70842	HBP1C_WHEAT Transcription factor HBP-1b(c1) (Fragment) OS=Triticum aestivum PE=1 SV=2	D7T978_VITVI Whole genome shotgun sequence of line PN40024, scaffold_11.assembly12x (Fragment) OS=Vitis vinifera GN=VIT_00011929001 PE=3 SV=1	hypothetical protein; K14431 transcription factor TGA	IPR004827; Basic-leucine zipper (bZIP) transcription factor IPR011616; bZIP transcription factor, bZIP-1	GO:0003700; sequence-specific DNA binding transcription factor activity; Molecular Function GO:0006355; regulation of transcription, DNA-dependent; Biological Process GO:0043565; sequence-specific DNA binding; Molecular Function GO:0046983; protein dimerization activity; Molecular Function
SIN_1018331	269.319	RD23C_ARATH Putative DNA repair protein RAD23-3 OS=Arabidopsis thaliana GN=RAD23-3 PE=2 SV=2	C6TH05_SOYBN Putative uncharacterized protein OS=Glycine max PE=2 SV=1	uv excision repair protein rad23, putative; K10839 UV excision repair protein RAD23	IPR000449; Ubiquitin-associated/translation elongation factor EF1B, N-terminal IPR000626; Ubiquitin IPR004806; UV excision repair protein Rad23 IPR006636; Heat shock chaperonin-binding IPR015360; XPC-binding domain IPR015940; Ubiquitin-associated/translation elongation factor EF1B, N-terminal, eukaryote IPR019955; Ubiquitin supergroup	GO:0003684; damaged DNA binding; Molecular Function GO:0005515; protein binding; Molecular Function GO:0005634; nucleus; Cellular Component GO:0006289; nucleotide-excision repair; Biological Process GO:0043161; proteasomal ubiquitin-dependent protein catabolic process; Biological Process
SIN_1018342	2.2688	NA	NA	NA	NA	NA
SIN_1018348	35.7964	NA	B9HWH2_POPTR Predicted protein OS=Populus trichocarpa GN=POPTRDRAFT_769643 PE=4 SV=1	NA	NA	NA
SIN_1018351	0.401879	NUS1_ASPOR Nuclease S1 OS=Aspergillus oryzae (strain ATCC 42149 / RIB 40) GN=nucS PE=1 SV=2	D7T937_VITVI Whole genome shotgun sequence of line PN40024, scaffold_11.assembly12x (Fragment) OS=Vitis vinifera GN=VIT_00011882001 PE=4 SV=1	AO090001000075; nuclease S1; K05986 [EC:3.1.30.1]	IPR003154; S1/P1 nuclease	GO:0003676; nucleic acid binding; Molecular Function GO:0004519; endonuclease activity; Molecular Function GO:0006308; DNA catabolic process; Biological Process
SIN_1018358	NA	NA	NA	NA	NA	NA
SIN_1018361	12.9066	DNJ15_ARATH Chaperone protein dnaJ 15 OS=Arabidopsis thaliana GN=ATJ15 PE=1 SV=1	A5BMV4_VITVI Whole genome shotgun sequence of line PN40024, scaffold_11.assembly12x OS=Vitis vinifera GN=VITISV_027277 PE=4 SV=1	similar to heat shock protein 40; K09502 DnaJ homolog subfamily A member 1	IPR001623; Heat shock protein DnaJ, N-terminal IPR003095; Heat shock protein DnaJ IPR018253; Heat shock protein DnaJ, conserved site	GO:0006457; protein folding; Biological Process GO:0031072; heat shock protein binding; Molecular Function GO:0051082; unfolded protein binding; Molecular Function
SIN_1018375	16.3198	NA	NA	NA	NA	NA
SIN_1018394	13.8574	VINSY_RAUSE Vinorine synthase OS=Rauvolfia serpentina GN=ACT PE=1 SV=2	A5ASQ6_VITVI Putative uncharacterized protein OS=Vitis vinifera GN=VITISV_023237 PE=4 SV=1	NA	IPR003480; Transferase	GO:0016747; transferase activity, transferring acyl groups other than amino-acyl groups; Molecular Function
SIN_1021017	0.180072	NA	NA	NA	NA	NA
SIN_1021021	NA	NA	NA	NA	NA	NA
SIN_1021024	13.3681	KPYG_TOBAC Pyruvate kinase isozyme G, chloroplastic OS=Nicotiana tabacum PE=2 SV=1	D7TTY0_VITVI Pyruvate kinase (Fragment) OS=Vitis vinifera GN=VIT_00013170001 PE=3 SV=1	pyruvate kinase (EC:2.7.1.40); K00873 pyruvate kinase [EC:2.7.1.40]	IPR015795; Pyruvate kinase, C-terminal-like	NA
SIN_1021025	4.83607	NA	NA	NA	NA	NA
SIN_1021026	20.5149	KPYG_TOBAC Pyruvate kinase isozyme G, chloroplastic OS=Nicotiana tabacum PE=2 SV=1	B9S1I3_RICCO Pyruvate kinase OS=Ricinus communis GN=RCOM_0865230 PE=3 SV=1	pyruvate kinase, putative (EC:2.7.1.40); K00873 pyruvate kinase [EC:2.7.1.40]	IPR001697; Pyruvate kinase IPR015793; Pyruvate kinase, barrel IPR018209; Pyruvate kinase, active site	GO:0000287; magnesium ion binding; Molecular Function GO:0004743; pyruvate kinase activity; Molecular Function GO:0006096; glycolysis; Biological Process GO:0030955; potassium ion binding; Molecular Function
SIN_1021030	1.34691	NA	NA	NA	NA	NA
SIN_1021032	8.74698	RBE_ARATH Probable transcriptional regulator RABBIT EARS OS=Arabidopsis thaliana GN=RBE PE=2 SV=2	E2IBQ1_MIMGU Palmate-like pentafoliata 1 transcription factor (Fragment) OS=Mimulus guttatus GN=PALM1 PE=4 SV=1	NA	IPR007087; Zinc finger, C2H2-type	GO:0005622; intracellular; Cellular Component GO:0008270; zinc ion binding; Molecular Function
SIN_1021033	19.5093	DAD1_SOLLC Defender against cell death 1 OS=Solanum lycopersicum GN=DAD1 PE=3 SV=1	A9PAU8_POPTR Predicted protein OS=Populus trichocarpa GN=POPTRDRAFT_712040 PE=4 SV=1	hypothetical protein; K12668 oligosaccharyltransferase complex subunit epsilon	IPR003038; Defender against death DAD protein	NA
SIN_1021035	6.78594	DAD1_SOLLC Defender against cell death 1 OS=Solanum lycopersicum GN=DAD1 PE=3 SV=1	D7TTR0_VITVI Whole genome shotgun sequence of line PN40024, scaffold_12.assembly12x (Fragment) OS=Vitis vinifera GN=VIT_00013064001 PE=4 SV=1	hypothetical protein LOC100265958; K12668 oligosaccharyltransferase complex subunit epsilon	IPR003038; Defender against death DAD protein	NA
SIN_1021040	0.0992073	AGD9_ARATH Probable ADP-ribosylation factor GTPase-activating protein AGD9 OS=Arabidopsis thaliana GN=AGD9 PE=1 SV=1	B9SNV8_RICCO Arf gtpase-activating protein, putative OS=Ricinus communis GN=RCOM_1279410 PE=4 SV=1	arf gtpase-activating protein, putative; K12493 ADP-ribosylation factor GTPase-activating protein 2/3	IPR001164; Arf GTPase activating protein	GO:0008060; ARF GTPase activator activity; Molecular Function GO:0008270; zinc ion binding; Molecular Function GO:0032312; regulation of ARF GTPase activity; Biological Process
SIN_1021046	13.6099	NA	O23602_ARATH TRP-185 like protein (Fragment) OS=Arabidopsis thaliana GN=dl4840c PE=2 SV=1	NA	NA	NA
SIN_1021049	NA	NA	NA	NA	NA	NA
SIN_1021053	0.716494	NA	NA	NA	NA	NA
SIN_1021060	4.04622	CRK25_ARATH Cysteine-rich receptor-like protein kinase 25 OS=Arabidopsis thaliana GN=CRK25 PE=2 SV=1	A5BPV0_VITVI Putative uncharacterized protein OS=Vitis vinifera GN=VITISV_019620 PE=4 SV=1	NA	IPR002902; Gnk2-homologous domain	NA
SIN_1021061	12.508	CRK29_ARATH Cysteine-rich receptor-like protein kinase 29 OS=Arabidopsis thaliana GN=CRK29 PE=2 SV=1	Q8VX53_SOLTU Putative receptor-like serine-threonine protein kinase OS=Solanum tuberosum GN=prk-1 PE=2 SV=1	Os03g0717000; K00924 [EC:2.7.1.-]	IPR000719; Protein kinase, catalytic domain IPR002290; Serine/threonine-protein kinase domain IPR002902; Gnk2-homologous domain IPR008271; Serine/threonine-protein kinase, active site IPR017441; Protein kinase, ATP binding site IPR017442; Serine/threonine-protein kinase-like domain IPR020635; Tyrosine-protein kinase, catalytic domain	GO:0004672; protein kinase activity; Molecular Function GO:0004674; protein serine/threonine kinase activity; Molecular Function GO:0005524; ATP binding; Molecular Function GO:0006468; protein phosphorylation; Biological Process
SIN_1021069	2.67957	MAOX_MESCR NADP-dependent malic enzyme OS=Mesembryanthemum crystallinum GN=MOD1 PE=2 SV=1	NA	malic enzyme, putative (EC:1.1.1.40); K00029 malate dehydrogenase (oxaloacetate-decarboxylating)(NADP+) [EC:1.1.1.40]	IPR012302; Malic enzyme, NAD-binding	GO:0016616; oxidoreductase activity, acting on the CH-OH group of donors, NAD or NADP as acceptor; Molecular Function GO:0051287; NAD or NADH binding; Molecular Function
SIN_1021070	13.0908	NA	D7TTJ5_VITVI Whole genome shotgun sequence of line PN40024, scaffold_12.assembly12x (Fragment) OS=Vitis vinifera GN=VIT_00013270001 PE=4 SV=1	NA	NA	NA
SIN_1021076	102.553	CSK2E_ARATH Putative casein kinase II subunit beta-4 OS=Arabidopsis thaliana GN=At2g44680 PE=2 SV=1	Q8LPD2_TOBAC Protein kinase Ck2 regulatory subunit 2 OS=Nicotiana tabacum GN=ck2beta2 PE=2 SV=1	CKB4; CKB4 (CASEIN KINASE II BETA SUBUNIT 4); protein serine/threonine kinase; K03115 casein kinase 2, beta polypeptide	IPR000704; Casein kinase II, regulatory subunit	GO:0005956; protein kinase CK2 complex; Cellular Component GO:0019887; protein kinase regulator activity; Molecular Function
SIN_1021085	0.590473	NA	NA	NA	NA	NA
SIN_1021096	0.1209	MKKA_DICDI Mitogen-activated protein kinase kinase kinase A OS=Dictyostelium discoideum GN=mkkA PE=1 SV=2	D7LT46_ARALL MAPKKK20 OS=Arabidopsis lyrata subsp. lyrata GN=ARALYDRAFT_906354 PE=4 SV=1	hypothetical protein; K11229 mitogen-activated protein kinase kinase kinase [EC:2.7.11.1]	IPR000719; Protein kinase, catalytic domain IPR002290; Serine/threonine-protein kinase domain IPR017442; Serine/threonine-protein kinase-like domain	GO:0004672; protein kinase activity; Molecular Function GO:0004674; protein serine/threonine kinase activity; Molecular Function GO:0005524; ATP binding; Molecular Function GO:0006468; protein phosphorylation; Biological Process
SIN_1021097	9.36689	CML18_ARATH Probable calcium-binding protein CML18 OS=Arabidopsis thaliana GN=CML18 PE=1 SV=1	B9GZI7_POPTR Predicted protein OS=Populus trichocarpa GN=POPTRDRAFT_554051 PE=4 SV=1	hypothetical protein; K13448 calcium-binding protein CML	IPR002048; Calcium-binding EF-hand IPR018247; EF-Hand 1, calcium-binding site IPR018248; EF-hand IPR018249; EF-HAND 2	GO:0005509; calcium ion binding; Molecular Function
SIN_1021098	20.3611	NA	NA	NA	NA	NA
SIN_1021101	NA	NA	NA	NA	NA	NA
SIN_1021104	NA	NA	NA	NA	NA	NA
SIN_1021107	3.04041	NA	NA	NA	NA	NA
SIN_1021108	0.148718	C72A1_CATRO Secologanin synthase OS=Catharanthus roseus GN=CYP72A1 PE=2 SV=1	B9N7U0_POPTR Cytochrome P450 OS=Populus trichocarpa GN=CYP72A43 PE=3 SV=1	hypothetical protein LOC100249305; K00232 acyl-CoA oxidase [EC:1.3.3.6]	IPR001128; Cytochrome P450 IPR002401; Cytochrome P450, E-class, group I IPR017972; Cytochrome P450, conserved site	GO:0004497; monooxygenase activity; Molecular Function GO:0005506; iron ion binding; Molecular Function GO:0009055; electron carrier activity; Molecular Function GO:0020037; heme binding; Molecular Function GO:0055114; oxidation-reduction process; Biological Process
SIN_1021111	0.967511	CRR12_ARATH Cysteine-rich repeat secretory protein 12 OS=Arabidopsis thaliana GN=CRRSP12 PE=2 SV=2	D7T8M3_VITVI Whole genome shotgun sequence of line PN40024, scaffold_11.assembly12x (Fragment) OS=Vitis vinifera GN=VIT_00011675001 PE=4 SV=1	NA	IPR002902; Gnk2-homologous domain	NA
SIN_1021112	891.036	NA	D7LWY0_ARALL Putative uncharacterized protein OS=Arabidopsis lyrata subsp. lyrata GN=ARALYDRAFT_488581 PE=4 SV=1	NA	NA	NA
SIN_1021115	25.2072	ABIL2_ARATH Protein ABIL2 OS=Arabidopsis thaliana GN=ABIL2 PE=1 SV=1	B9RSD0_RICCO Protein ABIL2, putative OS=Ricinus communis GN=RCOM_1241260 PE=4 SV=1	NA	NA	NA
SIN_1021121	21.056	BAM1_ARATH Beta-amylase 1, chloroplastic OS=Arabidopsis thaliana GN=BAM1 PE=1 SV=1	A5BNV7_VITVI Putative uncharacterized protein OS=Vitis vinifera GN=VITISV_014849 PE=3 SV=1	CT-BMY; CT-BMY (CHLOROPLAST BETA-AMYLASE); beta-amylase (EC:3.2.1.2); K01177 beta-amylase [EC:3.2.1.2]	IPR001554; Glycoside hydrolase, family 14	GO:0000272; polysaccharide catabolic process; Biological Process GO:0016161; beta-amylase activity; Molecular Function
SIN_1021132	13.7502	NA	B9I904_POPTR Predicted protein OS=Populus trichocarpa GN=POPTRDRAFT_834794 PE=4 SV=1	NA	IPR007053; NC	NA
SIN_1021135	114.3	RHMA_ECOSM 2-keto-3-deoxy-L-rhamnonate aldolase OS=Escherichia coli (strain SMS-3-5 / SECEC) GN=rhmA PE=3 SV=1	B9T7S7_RICCO 2,4-dihydroxyhept-2-ene-1,7-dioic acid aldolase, putative OS=Ricinus communis GN=RCOM_0126130 PE=4 SV=1	Pc21g15140; K02510 2,4-dihydroxyhept-2-ene-1,7-dioic acid aldolase [EC:4.1.2.-]	IPR005000; Aldehyde-lyase domain	GO:0006725; cellular aromatic compound metabolic process; Biological Process GO:0016830; carbon-carbon lyase activity; Molecular Function
SIN_1021137	20.3407	YK4P_CAEEL UPF0160 protein C27H6.8 OS=Caenorhabditis elegans GN=C27H6.8 PE=2 SV=2	B9RYS8_RICCO Protein MYG1, putative OS=Ricinus communis GN=RCOM_1313110 PE=4 SV=1	hypothetical protein; K03189 urease accessory protein	IPR003226; Metal-dependent protein hydrolase	NA
SIN_1021168	59.3524	NA	NA	NA	NA	NA
SIN_1021186	20.1486	SEPA_DICDI Serine/threonine-protein kinase sepA OS=Dictyostelium discoideum GN=sepA PE=2 SV=1	B9FCY5_ORYSJ Putative uncharacterized protein OS=Oryza sativa subsp. japonica GN=OsJ_16493 PE=4 SV=1	cdc7; serine/threonine protein kinase Cdc7; K00924 [EC:2.7.1.-]	IPR000719; Protein kinase, catalytic domain IPR002290; Serine/threonine-protein kinase domain IPR008271; Serine/threonine-protein kinase, active site IPR017441; Protein kinase, ATP binding site IPR017442; Serine/threonine-protein kinase-like domain IPR020635; Tyrosine-protein kinase, catalytic domain	GO:0004672; protein kinase activity; Molecular Function GO:0004674; protein serine/threonine kinase activity; Molecular Function GO:0005524; ATP binding; Molecular Function GO:0006468; protein phosphorylation; Biological Process
SIN_1021189	1.94803	NA	D7M1N3_ARALL Enhancer of ag-4 2 OS=Arabidopsis lyrata subsp. lyrata GN=HUA2 PE=4 SV=1	NA	IPR000313; PWWP	NA
SIN_1021242	25.2626	NA	NA	NA	NA	NA
SIN_1021246	172.309	NA	NA	NA	NA	NA
SIN_1021252	41.988	NA	NA	NA	NA	NA
SIN_1021264	25.1048	AHK4_ARATH Histidine kinase 4 OS=Arabidopsis thaliana GN=AHK4 PE=1 SV=1	Q15FC0_STRAF SHK300 OS=Striga asiatica PE=2 SV=1	similar to cytokinin receptor 1; K14489 arabidopsis histidine kinase 2/3/4 (cytokinin receptor) [EC:2.7.13.3]	IPR006189; CHASE	NA
SIN_1021284	3.21779	NA	NA	NA	NA	NA
SIN_1021286	0.459684	NA	NA	NA	NA	NA
SIN_1021298	192.568	DEF2_CAPAN Defensin J1-2 OS=Capsicum annuum PE=1 SV=1	D7TAI4_VITVI Whole genome shotgun sequence of line PN40024, scaffold_10.assembly12x (Fragment) OS=Vitis vinifera GN=VIT_00010274001 PE=4 SV=1	NA	IPR003614; Knottin IPR008176; Gamma thionin IPR008177; Gamma Purothionin	GO:0006952; defense response; Biological Process
SIN_1021302	9.63018	DEF01_ARATH Defensin-like protein 1 OS=Arabidopsis thaliana GN=PDF2.3 PE=2 SV=1	A9P9H5_POPTR Predicted protein OS=Populus trichocarpa GN=POPTRDRAFT_738163 PE=4 SV=1	NA	IPR003614; Knottin IPR008176; Gamma thionin IPR008177; Gamma Purothionin	GO:0006952; defense response; Biological Process
SIN_1021309	NA	NA	NA	NA	NA	NA
SIN_1021317	11.63	PCR2_ARATH Protein PLANT CADMIUM RESISTANCE 2 OS=Arabidopsis thaliana GN=PCR2 PE=1 SV=1	B9SP59_RICCO Putative uncharacterized protein OS=Ricinus communis GN=RCOM_0628750 PE=4 SV=1	NA	IPR006461; Uncharacterised protein family Cys-rich	NA
SIN_1021340	2.52831	NA	NA	NA	NA	NA
SIN_1021344	3.38087	Y1491_ARATH DUF246 domain-containing protein At1g04910 OS=Arabidopsis thaliana GN=At1g04910 PE=1 SV=1	B9FKL4_ORYSJ Putative uncharacterized protein OS=Oryza sativa subsp. japonica GN=OsJ_18808 PE=4 SV=1	NA	IPR019378; GDP-fucose protein O-fucosyltransferase	NA
SIN_1021349	19.4381	NUD25_ARATH Nudix hydrolase 25 OS=Arabidopsis thaliana GN=NUDT25 PE=1 SV=1	A5BKT0_VITVI Whole genome shotgun sequence of line PN40024, scaffold_11.assembly12x OS=Vitis vinifera GN=VITISV_004867 PE=3 SV=1	hypothetical protein; K08311 putative (di)nucleoside polyphosphate hydrolase [EC:3.6.1.-]	IPR000086; NUDIX hydrolase domain IPR020084; NUDIX hydrolase, conserved site IPR020476; NUDIX hydrolase	GO:0016787; hydrolase activity; Molecular Function
SIN_1021350	3.79221	NA	NA	NA	NA	NA
SIN_1021360	203.147	NA	NA	NA	NA	NA
SIN_1021362	38.9165	Y1648_ARATH Uncharacterized protein At1g66480 OS=Arabidopsis thaliana GN=At1g66480 PE=1 SV=1	B9HW76_POPTR Predicted protein OS=Populus trichocarpa GN=POPTRDRAFT_805134 PE=4 SV=1	NA	NA	NA
SIN_1021364	1.31968	BGIA_MOMCH Glu S.griseus protease inhibitor OS=Momordica charantia PE=1 SV=1	B9HUC7_POPTR Predicted protein OS=Populus trichocarpa GN=POPTRDRAFT_566130 PE=4 SV=1	NA	IPR000864; Proteinase inhibitor I13, potato inhibitor I	GO:0004867; serine-type endopeptidase inhibitor activity; Molecular Function GO:0009611; response to wounding; Biological Process
SIN_1021371	31.2903	NA	NA	NA	NA	NA
SIN_1021373	67.6441	YB8B_YEAST Uncharacterized transporter YBR287W OS=Saccharomyces cerevisiae (strain ATCC 204508 / S288c) GN=YBR287W PE=1 SV=1	B9SKS8_RICCO Auxin:hydrogen symporter, putative OS=Ricinus communis GN=RCOM_1090900 PE=4 SV=1	Os09g0554300; K07088	IPR004776; Auxin efflux carrier	GO:0016021; integral to membrane; Cellular Component GO:0055085; transmembrane transport; Biological Process
SIN_1021392	0.0609588	TT12_ARATH Protein TRANSPARENT TESTA 12 OS=Arabidopsis thaliana GN=TT12 PE=2 SV=1	B9HWA4_POPTR Predicted protein OS=Populus trichocarpa GN=POPTRDRAFT_880253 PE=4 SV=1	NA	IPR002528; Multi antimicrobial extrusion protein	GO:0006855; drug transmembrane transport; Biological Process GO:0015238; drug transmembrane transporter activity; Molecular Function GO:0015297; antiporter activity; Molecular Function GO:0016020; membrane; Cellular Component GO:0055085; transmembrane transport; Biological Process
SIN_1023675	344.089	ATG8G_ARATH Autophagy-related protein 8g OS=Arabidopsis thaliana GN=ATG8G PE=2 SV=1	B9SIT8_RICCO Gaba(A) receptor-associated protein, putative OS=Ricinus communis GN=RCOM_0541040 PE=3 SV=1	gaba(A) receptor-associated protein, putative; K08341 GABA(A) receptor-associated protein (autophagy-related protein 8)	IPR004241; Light chain 3 (LC3)	NA
SIN_1023683	NA	NA	NA	NA	NA	NA
SIN_1023684	2155.4	14KD_DAUCA 14 kDa proline-rich protein DC2.15 OS=Daucus carota PE=2 SV=1	Q0PIW2_GOSHI HyPRP2 OS=Gossypium hirsutum GN=HyPRP2 PE=2 SV=1	NA	IPR003612; Plant lipid transfer protein/seed storage/trypsin-alpha amylase inhibitor	NA
SIN_1023687	1.12176	NA	NA	NA	NA	NA
SIN_1023694	0.444818	NA	B9RU60_RICCO Putative uncharacterized protein OS=Ricinus communis GN=RCOM_1632320 PE=4 SV=1	NA	NA	NA
SIN_1023703	2.64799	5NG4_PINTA Auxin-induced protein 5NG4 OS=Pinus taeda PE=2 SV=1	Q5ZFS7_PLAMJ Nodulin-like protein (Fragment) OS=Plantago major GN=nlp1 PE=2 SV=1	NA	IPR000620; Drug/metabolite transporter	GO:0016020; membrane; Cellular Component
SIN_1023708	29.17	KIN10_ARATH SNF1-related protein kinase catalytic subunit alpha KIN10 OS=Arabidopsis thaliana GN=KIN10 PE=1 SV=2	D7TQW2_VITVI Whole genome shotgun sequence of line PN40024, scaffold_40.assembly12x (Fragment) OS=Vitis vinifera GN=VIT_00025806001 PE=4 SV=1	hypothetical protein LOC100254223; K07198 5'-AMP-activated protein kinase, catalytic alpha subunit [EC:2.7.11.11]	IPR000719; Protein kinase, catalytic domain IPR001772; Kinase-associated KA1 IPR002290; Serine/threonine-protein kinase domain IPR008271; Serine/threonine-protein kinase, active site IPR015940; Ubiquitin-associated/translation elongation factor EF1B, N-terminal, eukaryote IPR017441; Protein kinase, ATP binding site IPR017442; Serine/threonine-protein kinase-like domain IPR020635; Tyrosine-protein…	GO:0004672; protein kinase activity; Molecular Function GO:0004674; protein serine/threonine kinase activity; Molecular Function GO:0005524; ATP binding; Molecular Function GO:0006468; protein phosphorylation; Biological Process
SIN_1023716	229.307	NACA_PINTA Nascent polypeptide-associated complex subunit alpha-like protein OS=Pinus taeda PE=2 SV=1	B2CM15_SOLCH Nascent polypeptide associated complex alpha OS=Solanum chacoense PE=2 SV=1	similar to nascent polypeptide associated complex alpha; K03626 nascent polypeptide-associated complex subunit alpha	IPR000449; Ubiquitin-associated/translation elongation factor EF1B, N-terminal IPR002715; Nascent polypeptide-associated complex NAC	GO:0005515; protein binding; Molecular Function
SIN_1023718	2.30721	PERK8_ARATH Proline-rich receptor-like protein kinase PERK8 OS=Arabidopsis thaliana GN=PERK8 PE=1 SV=1	B9SHV6_RICCO Serine-threonine protein kinase, plant-type, putative OS=Ricinus communis GN=RCOM_0622130 PE=4 SV=1	si606018d05; LOC100283091; K13430 serine/threonine-protein kinase PBS1 [EC:2.7.11.1]	IPR000719; Protein kinase, catalytic domain IPR001245; Serine-threonine/tyrosine-protein kinase IPR002290; Serine/threonine-protein kinase domain IPR020635; Tyrosine-protein kinase, catalytic domain	GO:0004672; protein kinase activity; Molecular Function GO:0004674; protein serine/threonine kinase activity; Molecular Function GO:0005524; ATP binding; Molecular Function GO:0006468; protein phosphorylation; Biological Process
SIN_1023724	5.57051	ZDH13_ARATH Probable S-acyltransferase At3g56930 OS=Arabidopsis thaliana GN=At3g56930 PE=2 SV=1	A5BKI5_VITVI Putative uncharacterized protein OS=Vitis vinifera GN=VITISV_043755 PE=4 SV=1	similar to slingshot-2L; K05766 slingshot	IPR001594; Zinc finger, DHHC-type, palmitoyltransferase	GO:0008270; zinc ion binding; Molecular Function
SIN_1023726	156.112	CX5C2_HELAN Cytochrome c oxidase subunit 5C-2 OS=Helianthus annuus GN=COX5C2 PE=3 SV=1	C6T2P2_SOYBN Putative uncharacterized protein OS=Glycine max PE=4 SV=1	NA	IPR008432; Cytochrome c oxidase subunit Vc	GO:0004129; cytochrome-c oxidase activity; Molecular Function GO:0005746; mitochondrial respiratory chain; Cellular Component GO:0055114; oxidation-reduction process; Biological Process
SIN_1023727	3.39584	NA	NA	NA	NA	NA
SIN_1023732	701.786	CALM3_PETHY Calmodulin-related protein OS=Petunia hybrida GN=CAM53 PE=2 SV=2	C5X6A7_SORBI Putative uncharacterized protein Sb02g043510 OS=Sorghum bicolor GN=Sb02g043510 PE=4 SV=1	hypothetical protein LOC100261610; K02183 calmodulin	IPR002048; Calcium-binding EF-hand IPR018247; EF-Hand 1, calcium-binding site IPR018248; EF-hand IPR018249; EF-HAND 2	GO:0005509; calcium ion binding; Molecular Function
SIN_1023736	2.2859	NA	A9NLP4_PICSI Putative uncharacterized protein OS=Picea sitchensis PE=2 SV=1	NA	NA	NA
SIN_1023751	0.134123	TT12_ARATH Protein TRANSPARENT TESTA 12 OS=Arabidopsis thaliana GN=TT12 PE=2 SV=1	B1Q481_CAPCH Putative MATE family transporter OS=Capsicum chinense PE=2 SV=1	NA	IPR002528; Multi antimicrobial extrusion protein	GO:0006855; drug transmembrane transport; Biological Process GO:0015238; drug transmembrane transporter activity; Molecular Function GO:0015297; antiporter activity; Molecular Function GO:0016020; membrane; Cellular Component GO:0055085; transmembrane transport; Biological Process
SIN_1023752	39.1959	ELMOA_DICDI ELMO domain-containing protein A OS=Dictyostelium discoideum GN=elmoA PE=1 SV=1	D7TL10_VITVI Whole genome shotgun sequence of line PN40024, scaffold_56.assembly12x (Fragment) OS=Vitis vinifera GN=VIT_00029902001 PE=4 SV=1	hypothetical protein LOC100075220; K12366 engulfment and cell motility protein 1	IPR006816; Engulfment/cell motility, ELMO	GO:0005856; cytoskeleton; Cellular Component GO:0006909; phagocytosis; Biological Process
SIN_1023759	125.865	ZB14_MAIZE 14 kDa zinc-binding protein OS=Zea mays GN=ZBP14 PE=1 SV=1	B8AB92_ORYSI Putative uncharacterized protein OS=Oryza sativa subsp. indica GN=OsI_04179 PE=3 SV=1	hypothetical protein LOC100266389; K14432 ABA responsive element binding factor	IPR001310; Histidine triad (HIT) protein IPR004827; Basic-leucine zipper (bZIP) transcription factor IPR011616; bZIP transcription factor, bZIP-1 IPR019808; Histidine triad, conserved site	GO:0003700; sequence-specific DNA binding transcription factor activity; Molecular Function GO:0006355; regulation of transcription, DNA-dependent; Biological Process GO:0043565; sequence-specific DNA binding; Molecular Function GO:0046983; protein dimerization activity; Molecular Function
SIN_1023760	28.2121	AI5L2_ARATH ABSCISIC ACID-INSENSITIVE 5-like protein 2 OS=Arabidopsis thaliana GN=DPBF3 PE=1 SV=1	B9HK82_POPTR Predicted protein OS=Populus trichocarpa GN=POPTRDRAFT_803082 PE=3 SV=1	hypothetical protein; K14432 ABA responsive element binding factor	NA	NA
SIN_1023763	0.0705463	U74B1_ARATH UDP-glycosyltransferase 74B1 OS=Arabidopsis thaliana GN=UGT74B1 PE=1 SV=1	Q5CAZ5_SOLLC UDP-xylose phenolic glycosyltransferase OS=Solanum lycopersicum GN=gtsatom PE=2 SV=1	hypothetical protein LOC100243330; K13691 pathogen-inducible salicylic acid glucosyltransferase [EC:2.4.1.-]	NA	NA
SIN_1023773	182.857	NA	NA	NA	NA	NA
SIN_1023799	0.230464	NA	NA	NA	NA	NA
SIN_1023804	142.698	NA	B7FMP5_MEDTR Putative uncharacterized protein OS=Medicago truncatula PE=2 SV=1	exonuclease, putative; 92014-93872 (ISS); K10746 exonuclease 1 [EC:3.1.-.-]	IPR005735; Zinc finger, LSD1-type	NA
SIN_1023807	0.491977	HOX19_ORYSJ Homeobox-leucine zipper protein HOX19 OS=Oryza sativa subsp. japonica GN=HOX19 PE=2 SV=1	Q6Q7D4_ORYSJ Hox19 (Fragment) OS=Oryza sativa subsp. japonica GN=hox19 PE=4 SV=1	ATHB-2; ATHB-2 (ARABIDOPSIS THALIANA HOMEOBOX PROTEIN 2); DNA binding / protein homodimerization/ sequence-specific DNA binding / transcription factor; K09338 homeobox-leucine zipper protein	IPR003106; Leucine zipper, homeobox-associated	GO:0003677; DNA binding; Molecular Function GO:0005634; nucleus; Cellular Component GO:0006355; regulation of transcription, DNA-dependent; Biological Process
SIN_1023810	0.313786	NA	NA	NA	IPR010666; Zinc finger, GRF-type	GO:0008270; zinc ion binding; Molecular Function
SIN_1023811	35.543	NA	NA	NA	NA	NA
SIN_1023814	3.74251	NA	NA	NA	NA	NA
SIN_1023817	34.9302	NA	A5AKT4_VITVI Putative uncharacterized protein OS=Vitis vinifera GN=VITISV_008332 PE=4 SV=1	NA	NA	NA
SIN_1023830	0.583024	NA	NA	NA	NA	NA
SIN_1023834	163.668	NA	NA	NA	NA	NA
SIN_1023839	21.257	FABH2_CUPWR 3-oxoacyl-[acyl-carrier-protein] synthase 3 B, chloroplastic OS=Cuphea wrightii GN=KAS3B PE=2 SV=1	O48944_PERFR Beta-ketoacyl-ACP synthase IIIA OS=Perilla frutescens GN=KAS IIIA PE=2 SV=1	hypothetical protein LOC100245497; K00648 3-oxoacyl-[acyl-carrier-protein] synthase III [EC:2.3.1.180]	IPR013747; 3-Oxoacyl-[acyl-carrier-protein (ACP)] synthase III C-terminal IPR013751; 3-Oxoacyl-[acyl-carrier-protein (ACP)] synthase III	GO:0004315; 3-oxoacyl-[acyl-carrier-protein] synthase activity; Molecular Function GO:0006633; fatty acid biosynthetic process; Biological Process GO:0008610; lipid biosynthetic process; Biological Process GO:0016747; transferase activity, transferring acyl groups other than amino-acyl groups; Molecular Function
SIN_1023840	2.43103	NA	O48944_PERFR Beta-ketoacyl-ACP synthase IIIA OS=Perilla frutescens GN=KAS IIIA PE=2 SV=1	Ketoacyl-ACP Synthase III (KAS III) (EC:2.3.1.41); K00648 3-oxoacyl-[acyl-carrier-protein] synthase III [EC:2.3.1.180]	NA	NA
SIN_1023845	21.6125	YIPF6_XENTR Protein YIPF6 OS=Xenopus tropicalis GN=yipf6 PE=2 SV=1	C5XQN4_SORBI Putative uncharacterized protein Sb03g040990 OS=Sorghum bicolor GN=Sb03g040990 PE=4 SV=1	NA	NA	NA
SIN_1023846	34.4226	YIPF6_DICDI Protein YIPF6 homolog OS=Dictyostelium discoideum GN=yipf6 PE=3 SV=2	B9T5N6_RICCO Putative uncharacterized protein OS=Ricinus communis GN=RCOM_0772420 PE=4 SV=1	NA	NA	NA
SIN_1023852	296.44	NA	B9IM05_POPTR Predicted protein OS=Populus trichocarpa GN=POPTRDRAFT_779447 PE=4 SV=1	NA	NA	NA
SIN_1023858	7.36153	XTH25_ARATH Probable xyloglucan endotransglucosylase/hydrolase protein 25 OS=Arabidopsis thaliana GN=XTH25 PE=2 SV=2	B9IA86_POPTR Predicted protein OS=Populus trichocarpa GN=POPTRDRAFT_572886 PE=4 SV=1	hypothetical protein; K08235 xyloglucan:xyloglucosyl transferase [EC:2.4.1.207]	IPR000757; Glycoside hydrolase, family 16 IPR008263; Glycoside hydrolase, family 16, active site IPR010713; Xyloglucan endo-transglycosylase, C-terminal	GO:0004553; hydrolase activity, hydrolyzing O-glycosyl compounds; Molecular Function GO:0005618; cell wall; Cellular Component GO:0005975; carbohydrate metabolic process; Biological Process GO:0006073; cellular glucan metabolic process; Biological Process GO:0016762; xyloglucan:xyloglucosyl transferase activity; Molecular Function GO:0048046; apoplast; Cellular Component
SIN_1023864	3.03032	NA	B6UIB8_MAIZE TPD1 OS=Zea mays PE=2 SV=1	NA	NA	NA
SIN_1023865	16.0092	NA	NA	NA	NA	NA
SIN_1023868	NA	NA	NA	NA	NA	NA
SIN_1023890	77.844	DGKQ_MOUSE Diacylglycerol kinase theta OS=Mus musculus GN=Dgkq PE=1 SV=1	B9T0H8_RICCO Diacylglycerol kinase, alpha, putative OS=Ricinus communis GN=RCOM_0729660 PE=4 SV=1	diacylglycerol kinase, alpha, putative (EC:2.7.1.107); K00901 diacylglycerol kinase [EC:2.7.1.107]	IPR000756; Diacylglycerol kinase, accessory domain	GO:0004143; diacylglycerol kinase activity; Molecular Function GO:0007205; activation of protein kinase C activity by G-protein coupled receptor protein signaling pathway; Biological Process
SIN_1023893	0.194293	RGA3_SOLBU Putative disease resistance protein RGA3 OS=Solanum bulbocastanum GN=RGA3 PE=2 SV=2	Q6YDD6_9FABA Resistance protein (Fragment) OS=Arachis cardenasii PE=4 SV=1	hypothetical protein; K13457 disease resistance protein RPM1	IPR000767; Disease resistance protein IPR002182; NB-ARC	GO:0005524; ATP binding; Molecular Function GO:0006915; apoptosis; Biological Process GO:0006952; defense response; Biological Process
SIN_1023899	0.667331	SCP10_ARATH Serine carboxypeptidase-like 10 OS=Arabidopsis thaliana GN=SCPL10 PE=2 SV=1	B9S817_RICCO Serine carboxypeptidase, putative OS=Ricinus communis GN=RCOM_1383810 PE=4 SV=1	SCPL19; SCPL19; serine-type carboxypeptidase/ sinapoyltransferase; K09756 serine carboxypeptidase-like 19 [EC:3.4.16.- 2.3.1.91]	IPR001563; Peptidase S10, serine carboxypeptidase	GO:0004185; serine-type carboxypeptidase activity; Molecular Function GO:0006508; proteolysis; Biological Process
SIN_1023903	13.3327	EGC_CITJA EG45-like domain containing protein OS=Citrus jambhiri GN=CjBAp12 PE=1 SV=1	B9IM55_POPTR Predicted protein OS=Populus trichocarpa GN=POPTRDRAFT_669494 PE=4 SV=1	NA	IPR007112; Expansin/pollen allergen, DPBB domain IPR009009; Barwin-related endoglucanase	NA
SIN_1023905	233.843	EGC_CITJA EG45-like domain containing protein OS=Citrus jambhiri GN=CjBAp12 PE=1 SV=1	B9IM55_POPTR Predicted protein OS=Populus trichocarpa GN=POPTRDRAFT_669494 PE=4 SV=1	NA	IPR007112; Expansin/pollen allergen, DPBB domain IPR009009; Barwin-related endoglucanase	NA
SIN_1023911	6.79051	NMCP_ARATH Putative nuclear matrix constituent protein 1-like protein OS=Arabidopsis thaliana GN=At5g65770 PE=2 SV=1	D7TG95_VITVI Whole genome shotgun sequence of line PN40024, scaffold_558.assembly12x (Fragment) OS=Vitis vinifera GN=VIT_00007428001 PE=4 SV=1	NA	NA	NA
SIN_1023912	NA	NA	NA	NA	NA	NA
SIN_1023926	NA	NA	NA	NA	NA	NA
SIN_1023927	1589.4	NA	NA	NA	NA	NA
SIN_1023928	20.1107	NA	NA	NA	NA	NA
SIN_1023929	NA	NA	NA	NA	NA	NA
SIN_1023930	48.8205	NA	NA	NA	NA	NA
SIN_1023938	NA	NA	NA	NA	NA	NA
SIN_1023939	NA	NA	NA	NA	NA	NA
SIN_1023942	2.85334	ARR2_ARATH Two-component response regulator ARR2 OS=Arabidopsis thaliana GN=ARR2 PE=1 SV=1	B9T4M7_RICCO Two-component sensor histidine kinase bacteria, putative OS=Ricinus communis GN=RCOM_0053570 PE=4 SV=1	ARR2; ARR2 (ARABIDOPSIS RESPONSE REGULATOR 2); transcription factor/ two-component response regulator; K14491 two-component response regulator ARR-B family	IPR001789; Signal transduction response regulator, receiver domain IPR014778; Myb, DNA-binding IPR017930; Transcription regulator HTH, Myb-type, DNA-binding	GO:0000156; two-component response regulator activity; Molecular Function GO:0000160; two-component signal transduction system (phosphorelay); Biological Process GO:0006355; regulation of transcription, DNA-dependent; Biological Process
SIN_1023952	0.708954	P2A10_ARATH Protein PHLOEM PROTEIN 2-LIKE A10 OS=Arabidopsis thaliana GN=PP2A10 PE=2 SV=1	B9IBP5_POPTR Predicted protein OS=Populus trichocarpa GN=POPTRDRAFT_663714 PE=4 SV=1	NA	NA	NA
SIN_1023962	70.7049	NA	B9IBR2_POPTR Predicted protein OS=Populus trichocarpa GN=POPTRDRAFT_823869 PE=4 SV=1	NA	NA	NA
SIN_1023966	NA	NA	NA	NA	NA	NA
SIN_1023967	NA	NA	NA	NA	NA	NA
SIN_1023969	0.839677	NAT10_ARATH Putative nucleobase-ascorbate transporter 10 OS=Arabidopsis thaliana GN=NAT10 PE=3 SV=2	E0CP10_VITVI Whole genome shotgun sequence of line PN40024, scaffold_1.assembly12x (Fragment) OS=Vitis vinifera GN=VIT_00009328001 PE=4 SV=1	nucleobase ascorbate transporter; K14611 solute carrier family 23 (nucleobase transporter), member 1/2	IPR006043; Xanthine/uracil/vitamin C permease	GO:0005215; transporter activity; Molecular Function GO:0006810; transport; Biological Process GO:0016020; membrane; Cellular Component GO:0055085; transmembrane transport; Biological Process
SIN_1023972	1046.03	NA	NA	NA	NA	NA
SIN_1023985	0.267733	NA	NA	NA	NA	NA
SIN_1023995	NA	NA	NA	NA	NA	NA
SIN_1024002	6.0131	C81D1_ARATH Cytochrome P450 81D1 OS=Arabidopsis thaliana GN=CYP81D1 PE=2 SV=1	D4P918_SCODU CYP81B36 OS=Scoparia dulcis GN=CYP1 PE=2 SV=1	CYP81D8; electron carrier/ heme binding / iron ion binding / monooxygenase/ oxygen binding; K00517 [EC:1.14.-.-]	IPR001128; Cytochrome P450 IPR002403; Cytochrome P450, E-class, group IV IPR017972; Cytochrome P450, conserved site	GO:0004497; monooxygenase activity; Molecular Function GO:0005506; iron ion binding; Molecular Function GO:0009055; electron carrier activity; Molecular Function GO:0020037; heme binding; Molecular Function
SIN_1024003	68.9289	C81E1_GLYEC Isoflavone 2'-hydroxylase OS=Glycyrrhiza echinata GN=CYP81E1 PE=1 SV=2	D4P918_SCODU CYP81B36 OS=Scoparia dulcis GN=CYP1 PE=2 SV=1	CYP81D4; electron carrier/ heme binding / iron ion binding / monooxygenase/ oxygen binding; K00517 [EC:1.14.-.-]	IPR001128; Cytochrome P450 IPR002401; Cytochrome P450, E-class, group I	GO:0004497; monooxygenase activity; Molecular Function GO:0005506; iron ion binding; Molecular Function GO:0009055; electron carrier activity; Molecular Function GO:0020037; heme binding; Molecular Function GO:0055114; oxidation-reduction process; Biological Process
SIN_1024011	6.08304	NA	NA	NA	NA	NA
SIN_1024015	NA	NA	NA	NA	NA	NA
SIN_1001396	NA	NA	NA	NA	NA	NA
SIN_1002222	NA	NA	NA	NA	NA	NA
SIN_1002229	NA	NA	NA	NA	NA	NA
SIN_1002233	3.93049	HIPL1_ARATH HIPL1 protein OS=Arabidopsis thaliana GN=HIPL1 PE=1 SV=2	D7SII6_VITVI Whole genome shotgun sequence of line PN40024, scaffold_0.assembly12x (Fragment) OS=Vitis vinifera GN=VIT_00008086001 PE=4 SV=1	NA	NA	NA
SIN_1002247	76.4034	TRL12_ORYSJ Thioredoxin-like 1-2, chloroplastic OS=Oryza sativa subsp. japonica GN=Os03g0326500 PE=2 SV=1	Q5ZF47_PLAMJ Thioredoxin 2 OS=Plantago major GN=trx2 PE=2 SV=1	putative UV-damaged DNA binding factor (ISS); K10610 DNA damage-binding protein 1	NA	NA
SIN_1002253	0.503733	PP440_ARATH Pentatricopeptide repeat-containing protein At5g61400 OS=Arabidopsis thaliana GN=At5g61400 PE=2 SV=1	A5AF05_VITVI Putative uncharacterized protein OS=Vitis vinifera GN=VITISV_031722 PE=4 SV=1	NA	NA	NA
SIN_1003409	27.3702	RSSA_DAUCA 40S ribosomal protein SA OS=Daucus carota GN=179B PE=2 SV=1	Q38M60_SOLTU Ribosome-associated protein p40-like OS=Solanum tuberosum PE=2 SV=1	40S ribosomal protein SA; K02998 small subunit ribosomal protein SAe	IPR001865; Ribosomal protein S2 IPR018130; Ribosomal protein S2, conserved site	GO:0003735; structural constituent of ribosome; Molecular Function GO:0005622; intracellular; Cellular Component GO:0005840; ribosome; Cellular Component GO:0006412; translation; Biological Process
SIN_1003410	0.79254	NA	NA	NA	NA	NA
SIN_1003418	0.500267	NA	NA	NA	NA	NA
SIN_1003421	0.405223	NA	NA	NA	NA	NA
SIN_1003423	2.03125	NA	NA	NA	NA	NA
SIN_1003433	NA	NA	NA	NA	NA	NA
SIN_1005070	18.7737	AUX22_SOYBN Auxin-induced protein AUX22 OS=Glycine max GN=AUX22 PE=2 SV=1	A5BTK6_VITVI Putative uncharacterized protein OS=Vitis vinifera GN=VITISV_010218 PE=4 SV=1	Auxin-induced protein AUX22, putative; K14484 auxin-responsive protein IAA	IPR003311; AUX/IAA protein IPR011525; Aux/IAA-ARF-dimerisation	GO:0005634; nucleus; Cellular Component GO:0045449; regulation of transcription; Biological Process GO:0046983; protein dimerization activity; Molecular Function
SIN_1005071	0.713017	NA	NA	NA	NA	NA
SIN_1005073	157.104	NA	NA	NA	NA	NA
SIN_1005097	5.26791	RAN2_SOLLC GTP-binding nuclear protein Ran2 OS=Solanum lycopersicum GN=RAN2 PE=2 SV=1	B9RUZ8_RICCO Putative uncharacterized protein OS=Ricinus communis GN=RCOM_0897630 PE=4 SV=1	hypothetical protein; K07936 GTP-binding nuclear protein Ran	IPR002041; Ran GTPase IPR006946; Protein of unknown function DUF642 IPR013753; Ras	GO:0003924; GTPase activity; Molecular Function GO:0005525; GTP binding; Molecular Function GO:0006886; intracellular protein transport; Biological Process GO:0006913; nucleocytoplasmic transport; Biological Process GO:0007165; signal transduction; Biological Process
SIN_1005115	12.6698	PGLR5_ARATH Probable polygalacturonase At1g80170 OS=Arabidopsis thaliana GN=At1g80170 PE=2 SV=1	A2IB56_CITSI Polygalacturonase OS=Citrus sinensis GN=PG PE=2 SV=1	Polygalacturonase precursor, putative (EC:3.2.1.15); K01184 polygalacturonase [EC:3.2.1.15]	IPR000743; Glycoside hydrolase, family 28 IPR006626; Parallel beta-helix repeat	GO:0004650; polygalacturonase activity; Molecular Function GO:0005975; carbohydrate metabolic process; Biological Process
SIN_1005118	NA	M3K2_HUMAN Mitogen-activated protein kinase kinase kinase 2 OS=Homo sapiens GN=MAP3K2 PE=1 SV=2	D7MAZ7_ARALL Putative uncharacterized protein OS=Arabidopsis lyrata subsp. lyrata GN=ARALYDRAFT_328051 PE=4 SV=1	png; pan gu (EC:2.7.11.-); K08286 protein-serine/threonine kinase [EC:2.7.11.-]	IPR000719; Protein kinase, catalytic domain IPR002290; Serine/threonine-protein kinase domain IPR008271; Serine/threonine-protein kinase, active site IPR017442; Serine/threonine-protein kinase-like domain	GO:0004672; protein kinase activity; Molecular Function GO:0004674; protein serine/threonine kinase activity; Molecular Function GO:0005524; ATP binding; Molecular Function GO:0006468; protein phosphorylation; Biological Process
SIN_1005130	11.028	PGLR3_ARATH Probable polygalacturonase At3g15720 OS=Arabidopsis thaliana GN=At3g15720 PE=1 SV=1	Q2HUB1_MEDTR Glycoside hydrolase, family 28 OS=Medicago truncatula GN=MtrDRAFT_AC149206g13v2 PE=4 SV=1	glycoside hydrolase family 28 protein / polygalacturonase (pectinase) family protein; K01184 polygalacturonase [EC:3.2.1.15]	IPR000743; Glycoside hydrolase, family 28	GO:0004650; polygalacturonase activity; Molecular Function GO:0005975; carbohydrate metabolic process; Biological Process
SIN_1005135	1.42601	PRS6B_ARATH 26S protease regulatory subunit 6B homolog OS=Arabidopsis thaliana GN=RPT3 PE=1 SV=1	B8BD71_ORYSI Putative uncharacterized protein OS=Oryza sativa subsp. indica GN=OsI_30493 PE=4 SV=1	Os09g0241100; K11274 chromosome transmission fidelity protein 4	IPR022100; Protein of unknown function DUF3639	NA
SIN_1005140	0.609348	NA	C0ILN5_COFCA Putative uncharacterized protein OS=Coffea canephora GN=46C02.3 PE=4 SV=1	NA	NA	NA
SIN_1005141	2.59377	NA	B9RP22_RICCO Putative uncharacterized protein OS=Ricinus communis GN=RCOM_0923460 PE=4 SV=1	NA	NA	NA
SIN_1005142	3.70318	AP1G2_ARATH AP-1 complex subunit gamma-2 OS=Arabidopsis thaliana GN=At1g60070 PE=2 SV=2	D7TNP9_VITVI Whole genome shotgun sequence of line PN40024, scaffold_26.assembly12x (Fragment) OS=Vitis vinifera GN=VIT_00020209001 PE=4 SV=1	hypothetical protein LOC100241508; K12391 AP-1 complex subunit gamma-1	IPR002553; Clathrin/coatomer adaptor, adaptin-like, N-terminal	GO:0006886; intracellular protein transport; Biological Process GO:0016192; vesicle-mediated transport; Biological Process GO:0030117; membrane coat; Cellular Component
SIN_1008851	NA	NA	NA	NA	NA	NA
SIN_1008864	57.5262	PTR9_ARATH Probable peptide/nitrate transporter At1g22540 OS=Arabidopsis thaliana GN=At1g22540 PE=2 SV=1	B9MWD3_POPTR Proton-dependent oligopeptide transporter (Fragment) OS=Populus trichocarpa GN=POPTRDRAFT_287900 PE=4 SV=1	hypothetical protein; K14638 solute carrier family 15 (peptide/histidine transporter), member 3/4	IPR000109; Oligopeptide transporter IPR018456; PTR2 family proton/oligopeptide symporter, conserved site	GO:0005215; transporter activity; Molecular Function GO:0006857; oligopeptide transport; Biological Process GO:0016020; membrane; Cellular Component
SIN_1008870	1.71704	NA	NA	NA	NA	NA
SIN_1008871	8.73011	TCP23_ARATH Transcription factor TCP23 OS=Arabidopsis thaliana GN=TCP23 PE=1 SV=1	B9MW99_POPTR Predicted protein OS=Populus trichocarpa GN=POPTRDRAFT_678125 PE=4 SV=1	NA	IPR005333; Transcription factor, TCP IPR017887; Transcription factor TCP subgroup	NA
SIN_1008880	153.113	PSA4_PETHY Proteasome subunit alpha type-4 OS=Petunia hybrida GN=PAC1 PE=2 SV=1	B9RA94_RICCO Proteasome subunit alpha type OS=Ricinus communis GN=RCOM_1504720 PE=3 SV=1	proteasome subunit alpha type, putative (EC:3.4.25.1); K02728 20S proteasome subunit alpha 3 [EC:3.4.25.1]	IPR000426; Proteasome, alpha-subunit, conserved site IPR001353; Proteasome, subunit alpha/beta IPR023332; Proteasome A-type subunit	GO:0004175; endopeptidase activity; Molecular Function GO:0004298; threonine-type endopeptidase activity; Molecular Function GO:0005839; proteasome core complex; Cellular Component GO:0006511; ubiquitin-dependent protein catabolic process; Biological Process GO:0019773; proteasome core complex, alpha-subunit complex; Cellular Component GO:0051603; proteolysis involved in cellular protein cataboli…
SIN_1008887	NA	NA	B9IQJ2_POPTR NAC domain protein, IPR003441 (Fragment) OS=Populus trichocarpa GN=NAC060 PE=4 SV=1	NA	NA	NA
SIN_1008891	3.52882	NA	NA	NA	NA	NA
SIN_1008909	185.934	NA	NA	NA	NA	NA
SIN_1008916	7.67727	NA	A5C7U2_VITVI Putative uncharacterized protein OS=Vitis vinifera GN=VITISV_027755 PE=4 SV=1	NA	IPR000008; C2 calcium-dependent membrane targeting IPR018029; C2 membrane targeting protein	GO:0005515; protein binding; Molecular Function
SIN_1008922	45.1654	NA	C6T812_SOYBN Putative uncharacterized protein OS=Glycine max PE=2 SV=1	NA	NA	NA
SIN_1008930	9.40015	NA	A5B200_VITVI Putative uncharacterized protein OS=Vitis vinifera GN=VITISV_006651 PE=4 SV=1	NA	NA	NA
SIN_1008938	0.480948	HBP1C_WHEAT Transcription factor HBP-1b(c1) (Fragment) OS=Triticum aestivum PE=1 SV=2	B9HF64_POPTR Predicted protein (Fragment) OS=Populus trichocarpa GN=POPTRDRAFT_217337 PE=4 SV=1	AHBP-1B; DNA binding / transcription activator/ transcription factor/ transcription repressor; K14431 transcription factor TGA	NA	NA
SIN_1008939	0.27202	NA	NA	NA	NA	NA
SIN_1008961	15.3856	NA	NA	NA	NA	NA
SIN_1008963	5.18712	NA	A5B5F2_VITVI Putative uncharacterized protein OS=Vitis vinifera GN=VITISV_043530 PE=4 SV=1	NA	NA	NA
SIN_1008968	2.74717	PEK13_ARATH Proline-rich receptor-like protein kinase PERK13 OS=Arabidopsis thaliana GN=PERK13 PE=2 SV=1	E0CQJ9_VITVI Whole genome shotgun sequence of line PN40024, scaffold_1.assembly12x (Fragment) OS=Vitis vinifera GN=VIT_00009979001 PE=4 SV=1	si606018d05; LOC100283091; K13430 serine/threonine-protein kinase PBS1 [EC:2.7.11.1]	IPR000719; Protein kinase, catalytic domain IPR002290; Serine/threonine-protein kinase domain IPR008266; Tyrosine-protein kinase, active site IPR017442; Serine/threonine-protein kinase-like domain IPR020635; Tyrosine-protein kinase, catalytic domain	GO:0004672; protein kinase activity; Molecular Function GO:0004674; protein serine/threonine kinase activity; Molecular Function GO:0004713; protein tyrosine kinase activity; Molecular Function GO:0005524; ATP binding; Molecular Function GO:0006468; protein phosphorylation; Biological Process
SIN_1008981	0.937751	PP245_ARATH Pentatricopeptide repeat-containing protein At3g21470 OS=Arabidopsis thaliana GN=PCMP-E29 PE=2 SV=1	E0CQM7_VITVI Whole genome shotgun sequence of line PN40024, scaffold_1.assembly12x (Fragment) OS=Vitis vinifera GN=VIT_00010017001 PE=4 SV=1	Cell division protein ftsH, putative (EC:3.6.4.3); K03798 cell division protease FtsH [EC:3.4.24.-]	NA	NA
SIN_1009006	552.379	NA	B9H7S5_POPTR Predicted protein OS=Populus trichocarpa GN=POPTRDRAFT_714742 PE=4 SV=1	NA	IPR008511; Protein BYPASS-related	NA
SIN_1009016	84.0195	Y4523_ARATH Probable serine/threonine-protein kinase At4g35230 OS=Arabidopsis thaliana GN=At4g35230 PE=1 SV=1	B9R8K7_RICCO Receptor protein kinase, putative OS=Ricinus communis GN=RCOM_1600650 PE=4 SV=1	hypothetical protein LOC100245381; K14500 BR-signaling kinase [EC:2.7.11.1]	NA	NA
SIN_1009025	28.3652	NA	NA	NA	NA	NA
SIN_1009038	13.6728	EXP11_ARATH Expansin-A11 OS=Arabidopsis thaliana GN=EXPA11 PE=2 SV=1	Q9FYS7_STRAF Alpha-expansin 3 OS=Striga asiatica PE=2 SV=1	NA	IPR002963; Expansin IPR007112; Expansin/pollen allergen, DPBB domain IPR007117; Pollen allergen/expansin, C-terminal IPR007118; Expansin/Lol pI IPR009009; Barwin-related endoglucanase	GO:0005576; extracellular region; Cellular Component GO:0009664; plant-type cell wall organization; Biological Process
SIN_1009044	206.398	SKP1A_ARATH SKP1-like protein 1A OS=Arabidopsis thaliana GN=SKP1A PE=1 SV=1	O48570_ANTMA Fimbriata-associated protein (Fragment) OS=Antirrhinum majus GN=fap2 PE=2 SV=1	hypothetical protein LOC100267502; K03094 S-phase kinase-associated protein 1	IPR001232; SKP1 component IPR016072; SKP1 component, dimerisation IPR016073; SKP1 component, POZ	GO:0006511; ubiquitin-dependent protein catabolic process; Biological Process
SIN_1009050	136.019	NA	B9H502_POPTR Predicted protein OS=Populus trichocarpa GN=POPTRDRAFT_559853 PE=4 SV=1	NA	NA	NA
SIN_1009057	19.109	PR5_ARATH Pathogenesis-related protein 5 OS=Arabidopsis thaliana GN=At1g75040 PE=1 SV=1	E0CQ79_VITVI Whole genome shotgun sequence of line PN40024, scaffold_1.assembly12x (Fragment) OS=Vitis vinifera GN=VIT_00009930001 PE=4 SV=1	folic acid synthesis protein; K13939 dihydroneopterin aldolase / 2-amino-4-hydroxy-6-hydroxymethyldihydropteridine diphosphokinase / dihydropteroate synthase [EC:4.1.2.25 2.7.6.3 2.5.1.15]	IPR001938; Thaumatin, pathogenesis-related	NA
SIN_1009065	2099.22	SNAK2_SOLTU Snakin-2 OS=Solanum tuberosum GN=SN2 PE=1 SV=1	B9H4W9_POPTR Predicted protein OS=Populus trichocarpa GN=POPTRDRAFT_715445 PE=4 SV=1	NA	IPR003854; Gibberellin regulated protein	NA
SIN_1009076	4.84282	A10A5_SOYBN Auxin-induced protein 10A5 OS=Glycine max PE=2 SV=1	B9H0Z6_POPTR SAUR family protein OS=Populus trichocarpa GN=SAUR29 PE=4 SV=1	SAUR29; SAUR family protein; K14488 SAUR family protein	IPR003676; Auxin responsive SAUR protein	NA
SIN_1009095	2.35161	NA	NA	NA	NA	NA
SIN_1009096	41.5007	NA	E0CPH9_VITVI Whole genome shotgun sequence of line PN40024, scaffold_1.assembly12x (Fragment) OS=Vitis vinifera GN=VIT_00009822001 PE=4 SV=1	hypothetical protein; K11247 endophilin-A	IPR000108; Neutrophil cytosol factor 2 p67phox IPR001452; Src homology-3 domain	GO:0005515; protein binding; Molecular Function
SIN_1009106	134.304	UBC18_ARATH Probable ubiquitin-conjugating enzyme E2 18 OS=Arabidopsis thaliana GN=UBC18 PE=2 SV=1	A6MUS6_GOSHI Ubiquitin carrier protein OS=Gossypium hirsutum PE=2 SV=1	hypothetical protein; K10688 ubiquitin-conjugating enzyme E2 W [EC:6.3.2.19]	IPR000608; Ubiquitin-conjugating enzyme, E2 IPR023313; Ubiquitin-conjugating enzyme, active site	GO:0016881; acid-amino acid ligase activity; Molecular Function GO:0043687; post-translational protein modification; Biological Process
SIN_1010244	0.263025	NA	NA	NA	NA	NA
SIN_1010249	2.24703	NA	NA	NA	NA	NA
SIN_1010250	31.8559	NA	NA	NA	NA	NA
SIN_1010251	NA	NA	NA	NA	NA	NA
SIN_1010260	0.290527	NA	NA	NA	NA	NA
SIN_1010282	28.2459	SP5K_BACSU Stage V sporulation protein K OS=Bacillus subtilis GN=spoVK PE=2 SV=3	B9RKQ5_RICCO Protein cbxX, chromosomal, putative OS=Ricinus communis GN=RCOM_1052720 PE=4 SV=1	NA	IPR000641; CbxX/CfqX	GO:0005524; ATP binding; Molecular Function
SIN_1010285	302.602	NA	D7U0H3_VITVI Whole genome shotgun sequence of line PN40024, scaffold_2.assembly12x (Fragment) OS=Vitis vinifera GN=VIT_00017062001 PE=4 SV=1	NA	IPR002781; Protein of unknown function DUF81	GO:0016021; integral to membrane; Cellular Component
SIN_1010290	1.30493	ROGF1_ARATH Rop guanine nucleotide exchange factor 1 OS=Arabidopsis thaliana GN=ROPGEF1 PE=1 SV=2	Q5DK69_SOLLC Pollen-specific kinase partner protein OS=Solanum lycopersicum GN=KPP PE=2 SV=1	NA	IPR005512; Rop nucleotide exchanger, PRONE	GO:0005089; Rho guanyl-nucleotide exchange factor activity; Molecular Function
SIN_1010293	38.0458	PLST2_ARATH Probable plastidic glucose transporter 2 OS=Arabidopsis thaliana GN=At1g67300 PE=2 SV=1	B9GG48_POPTR Predicted protein OS=Populus trichocarpa GN=POPTRDRAFT_705740 PE=3 SV=1	solute carrier family, facilitated glucose transporter, putative; K08142 MFS transporter, SP family, solute carrier family 2 (facilitated glucose transporter), member 3	IPR003663; Sugar/inositol transporter IPR005828; General substrate transporter IPR005829; Sugar transporter, conserved site IPR020846; Major facilitator superfamily	GO:0005215; transporter activity; Molecular Function GO:0006810; transport; Biological Process GO:0016020; membrane; Cellular Component GO:0016021; integral to membrane; Cellular Component GO:0022891; substrate-specific transmembrane transporter activity; Molecular Function GO:0055085; transmembrane transport; Biological Process
SIN_1010295	5.52337	PCR2_ARATH Protein PLANT CADMIUM RESISTANCE 2 OS=Arabidopsis thaliana GN=PCR2 PE=1 SV=1	C6TFF7_SOYBN Putative uncharacterized protein OS=Glycine max PE=2 SV=1	NA	IPR006461; Uncharacterised protein family Cys-rich	NA
SIN_1010308	679.108	TIP21_ARATH Aquaporin TIP2-1 OS=Arabidopsis thaliana GN=TIP2-1 PE=1 SV=2	Q9FPZ9_NICGL Putative delta TIP OS=Nicotiana glauca GN=MIP2 PE=2 SV=1	DELTA-TIP; ammonia transporter/ methylammonium transmembrane transporter/ water channel; K09873 aquaporin TIP	IPR000425; Major intrinsic protein	GO:0005215; transporter activity; Molecular Function GO:0006810; transport; Biological Process GO:0016020; membrane; Cellular Component
SIN_1010316	11.001	NA	B9SE60_RICCO DNA binding protein, putative OS=Ricinus communis GN=RCOM_1521910 PE=4 SV=1	NA	NA	NA
SIN_1010317	0.764559	NA	NA	NA	NA	NA
SIN_1010318	1.99469	NA	Q9LKA7_ARATH Gb|AAC80581.1 OS=Arabidopsis thaliana PE=4 SV=1	NA	NA	NA
SIN_1010321	1.21552	NA	NA	NA	NA	NA
SIN_1010326	111.231	NA	NA	NA	NA	NA
SIN_1010332	37.7462	MYBJ_DICDI Myb-like protein J OS=Dictyostelium discoideum GN=mybJ PE=3 SV=1	D5FFH5_MEDTR MYB transcription factor MYB52 OS=Medicago truncatula PE=2 SV=1	mybH; SWIRM domain-containing protein; K11865 protein MYSM1	IPR001005; SANT domain, DNA binding IPR014778; Myb, DNA-binding IPR017930; Transcription regulator HTH, Myb-type, DNA-binding	GO:0003677; DNA binding; Molecular Function
SIN_1010352	252.505	NA	NA	NA	NA	NA
SIN_1010354	9.42778	R1B16_SOLDE Putative late blight resistance protein homolog R1B-16 OS=Solanum demissum GN=R1B-16 PE=3 SV=1	Q8S3M6_MENLO NBS-LRR-like protein (Fragment) OS=Mentha longifolia PE=4 SV=1	hypothetical protein LOC100252764; K13457 disease resistance protein RPM1	IPR000767; Disease resistance protein IPR002182; NB-ARC	GO:0005524; ATP binding; Molecular Function GO:0006915; apoptosis; Biological Process GO:0006952; defense response; Biological Process
SIN_1010359	1.36496	NA	NA	NA	NA	NA
SIN_1010361	2.39922	ELF3_ARATH Protein EARLY FLOWERING 3 OS=Arabidopsis thaliana GN=ELF3 PE=1 SV=1	D7STL0_VITVI Whole genome shotgun sequence of line PN40024, scaffold_8.assembly12x (Fragment) OS=Vitis vinifera GN=VIT_00035337001 PE=4 SV=1	ELF3; ELF3 (EARLY FLOWERING 3); protein C-terminus binding / transcription factor; K12125 protein EARLY FLOWERING 3	NA	NA
SIN_1010377	4.16529	PYL2_ARATH Abscisic acid receptor PYL2 OS=Arabidopsis thaliana GN=PYL2 PE=1 SV=1	B9RRT8_RICCO Putative uncharacterized protein OS=Ricinus communis GN=RCOM_0797770 PE=4 SV=1	hypothetical protein; K14496 abscisic acid receptor PYR/PYL family	IPR019587; Polyketide cyclase/dehydrase	NA
SIN_1010411	3.60663	NA	NA	NA	NA	NA
SIN_1010414	6.29038	COPZ1_ARATH Coatomer subunit zeta-1 OS=Arabidopsis thaliana GN=At1g60970 PE=2 SV=1	Q9MAZ7_SOLLC Nonclathrin coat protein zeta1-COP OS=Solanum lycopersicum GN=copz1 PE=2 SV=1	NA	IPR022775; AP complex, mu/sigma subunit	NA
SIN_1010433	21.2593	BRXL2_ARATH Protein Brevis radix-like 2 OS=Arabidopsis thaliana GN=BRXL2 PE=2 SV=1	D7TZU7_VITVI Whole genome shotgun sequence of line PN40024, scaffold_2.assembly12x (Fragment) OS=Vitis vinifera GN=VIT_00016782001 PE=4 SV=1	NA	IPR013591; Brevis radix-like domain	NA
SIN_1010460	15.2516	LSM1_HUMAN U6 snRNA-associated Sm-like protein LSm1 OS=Homo sapiens GN=LSM1 PE=1 SV=1	A5CA52_VITVI Putative uncharacterized protein OS=Vitis vinifera GN=VITISV_033727 PE=4 SV=1	hypothetical protein LOC100249828; K12620 U6 snRNA-associated Sm-like protein LSm1	IPR001163; Like-Sm ribonucleoprotein (LSM) domain IPR006649; Like-Sm ribonucleoprotein (LSM) domain, eukaryotic/archaea-type	NA
SIN_1010461	18.5331	NA	D7TZQ0_VITVI Whole genome shotgun sequence of line PN40024, scaffold_2.assembly12x (Fragment) OS=Vitis vinifera GN=VIT_00016725001 PE=4 SV=1	NA	NA	NA
SIN_1010462	7.13686	TM87A_MOUSE Transmembrane protein 87A OS=Mus musculus GN=Tmem87a PE=1 SV=1	A5CA53_VITVI Putative uncharacterized protein OS=Vitis vinifera GN=VITISV_033728 PE=4 SV=1	NA	IPR009637; Transmembrane receptor, eukaryota	GO:0016021; integral to membrane; Cellular Component
SIN_1011292	23.7336	NA	NA	NA	NA	NA
SIN_1011300	44.7602	NA	B9SMZ7_RICCO Putative uncharacterized protein OS=Ricinus communis GN=RCOM_0482860 PE=4 SV=1	NA	NA	NA
SIN_1011312	5.94207	NA	NA	NA	NA	NA
SIN_1011320	3.35066	NA	NA	NA	NA	NA
SIN_1011326	216.978	AAP6_ARATH Amino acid permease 6 OS=Arabidopsis thaliana GN=AAP6 PE=1 SV=1	D7MPC8_ARALL Putative uncharacterized protein OS=Arabidopsis lyrata subsp. lyrata GN=ARALYDRAFT_495022 PE=4 SV=1	NA	IPR013057; Amino acid transporter, transmembrane	NA
SIN_1011327	348.845	AAP6_ARATH Amino acid permease 6 OS=Arabidopsis thaliana GN=AAP6 PE=1 SV=1	D7MPC8_ARALL Putative uncharacterized protein OS=Arabidopsis lyrata subsp. lyrata GN=ARALYDRAFT_495022 PE=4 SV=1	NA	IPR013057; Amino acid transporter, transmembrane	NA
SIN_1011334	99.504	NA	B9R6S8_RICCO Putative uncharacterized protein OS=Ricinus communis GN=RCOM_1584930 PE=4 SV=1	NA	NA	NA
SIN_1011354	26.6069	NA	NA	NA	NA	NA
SIN_1011358	434.242	PSK3_ARATH Phytosulfokines 3 OS=Arabidopsis thaliana GN=PSK3 PE=2 SV=2	B9HFY9_POPTR Predicted protein OS=Populus trichocarpa GN=POPTRDRAFT_563339 PE=4 SV=1	NA	IPR009438; Phytosulfokine	GO:0005576; extracellular region; Cellular Component GO:0008083; growth factor activity; Molecular Function GO:0008283; cell proliferation; Biological Process
SIN_1011383	43.3522	LBD39_ARATH LOB domain-containing protein 39 OS=Arabidopsis thaliana GN=LBD39 PE=2 SV=1	E0CP37_VITVI Whole genome shotgun sequence of line PN40024, scaffold_1.assembly12x (Fragment) OS=Vitis vinifera GN=VIT_00009360001 PE=4 SV=1	NA	IPR004883; Lateral organ boundaries, LOB	NA
SIN_1011384	0.950711	NA	NA	NA	NA	NA
SIN_1011386	1.671	NA	NA	NA	NA	NA
SIN_1011390	89.7	Y2309_ARATH Uncharacterized protein At2g23090 OS=Arabidopsis thaliana GN=At2g23090 PE=1 SV=1	A9NJX4_PICSI Putative uncharacterized protein OS=Picea sitchensis PE=4 SV=1	NA	IPR007513; Uncharacterised protein family SERF	NA
SIN_1011392	4.68058	NA	B9RX70_RICCO Putative uncharacterized protein OS=Ricinus communis GN=RCOM_0818510 PE=4 SV=1	NA	NA	NA
SIN_1011393	57.9321	NA	NA	NA	NA	NA
SIN_1011406	2.0719	C76C1_ARATH Cytochrome P450 76C1 OS=Arabidopsis thaliana GN=CYP76C1 PE=2 SV=1	A5BZH2_VITVI Putative uncharacterized protein OS=Vitis vinifera GN=VITISV_036425 PE=3 SV=1	Os10g0166600; K00517 [EC:1.14.-.-]	IPR001128; Cytochrome P450 IPR002401; Cytochrome P450, E-class, group I	GO:0004497; monooxygenase activity; Molecular Function GO:0005506; iron ion binding; Molecular Function GO:0009055; electron carrier activity; Molecular Function GO:0020037; heme binding; Molecular Function GO:0055114; oxidation-reduction process; Biological Process
SIN_1011411	0.281817	NA	NA	NA	NA	NA
SIN_1011419	0.764064	NA	NA	NA	NA	NA
SIN_1011428	10.1423	HSFB4_ARATH Heat stress transcription factor B-4 OS=Arabidopsis thaliana GN=HSFB4 PE=2 SV=1	A9PHM4_POPTR Putative uncharacterized protein OS=Populus trichocarpa PE=2 SV=1	heat shock factor protein 4-like; K09417 heat shock transcription factor 4	IPR000232; Heat shock factor (HSF)-type, DNA-binding	GO:0003700; sequence-specific DNA binding transcription factor activity; Molecular Function GO:0005634; nucleus; Cellular Component GO:0006355; regulation of transcription, DNA-dependent; Biological Process GO:0043565; sequence-specific DNA binding; Molecular Function
SIN_1011452	31.1713	YG41_SCHPO Uncharacterized RNA-binding protein C23E6.01c OS=Schizosaccharomyces pombe (strain ATCC 38366 / 972) GN=SPBC23E6.01c PE=1 SV=2	B9R7H3_RICCO Nuclear acid binding protein, putative OS=Ricinus communis GN=RCOM_1591740 PE=4 SV=1	splicing factor, putative (EC:3.1.2.15); K12831 splicing factor 3B subunit 4	IPR000504; RNA recognition motif domain	GO:0003676; nucleic acid binding; Molecular Function
SIN_1011456	0.738988	NA	B9RWR1_RICCO Putative uncharacterized protein OS=Ricinus communis GN=RCOM_1023620 PE=4 SV=1	NA	IPR010264; Plant self-incompatibility S1	NA
SIN_1011460	3.45157	NA	B9GP01_POPTR Predicted protein OS=Populus trichocarpa GN=POPTRDRAFT_551896 PE=4 SV=1	NA	NA	NA
SIN_1011471	10.9141	BLH4_ARATH BEL1-like homeodomain protein 4 OS=Arabidopsis thaliana GN=BLH4 PE=2 SV=2	E0CPY4_VITVI Whole genome shotgun sequence of line PN40024, scaffold_1.assembly12x (Fragment) OS=Vitis vinifera GN=VIT_00009633001 PE=3 SV=1	hypothetical protein; K09355 pre-B-cell leukemia transcription factor	IPR001356; Homeobox IPR006563; POX	GO:0003700; sequence-specific DNA binding transcription factor activity; Molecular Function GO:0006355; regulation of transcription, DNA-dependent; Biological Process GO:0043565; sequence-specific DNA binding; Molecular Function
SIN_1011472	5.88923	BLH2_ARATH BEL1-like homeodomain protein 2 OS=Arabidopsis thaliana GN=BLH2 PE=1 SV=2	B9HEL7_POPTR Predicted protein (Fragment) OS=Populus trichocarpa GN=POPTRDRAFT_218986 PE=3 SV=1	NA	IPR006563; POX	NA
SIN_1011483	0.519479	NA	A5BEI8_VITVI Putative uncharacterized protein OS=Vitis vinifera GN=VITISV_043423 PE=4 SV=1	NA	NA	NA
SIN_1011485	0.320357	RCE1_ARATH NEDD8-conjugating enzyme Ubc12 OS=Arabidopsis thaliana GN=RCE1 PE=1 SV=1	C6SV99_SOYBN Ubiquitin carrier protein OS=Glycine max PE=2 SV=1	ubiquitin-conjugating enzyme m, putative (EC:6.3.2.19); K10579 ubiquitin-conjugating enzyme E2 M [EC:6.3.2.19]	IPR000608; Ubiquitin-conjugating enzyme, E2 IPR023313; Ubiquitin-conjugating enzyme, active site	GO:0016881; acid-amino acid ligase activity; Molecular Function GO:0043687; post-translational protein modification; Biological Process
SIN_1011503	3.06373	NA	NA	NA	NA	NA
SIN_1011506	15.164	NA	NA	NA	NA	NA
SIN_1011523	9.34144	BH110_ARATH Transcription factor bHLH110 OS=Arabidopsis thaliana GN=BHLH110 PE=2 SV=2	A5C1E1_VITVI Putative uncharacterized protein OS=Vitis vinifera GN=VITISV_030445 PE=4 SV=1	NA	NA	NA
SIN_1015223	1561.06	CML18_ORYSJ Probable calcium-binding protein CML18 OS=Oryza sativa subsp. japonica GN=CML18 PE=2 SV=1	A5BZ57_VITVI Putative uncharacterized protein OS=Vitis vinifera GN=VITISV_028194 PE=4 SV=1	hypothetical protein LOC100253496; K13448 calcium-binding protein CML	IPR002048; Calcium-binding EF-hand IPR018247; EF-Hand 1, calcium-binding site IPR018248; EF-hand IPR018249; EF-HAND 2	GO:0005509; calcium ion binding; Molecular Function
SIN_1015233	29.8794	MAD27_ORYSJ MADS-box transcription factor 27 OS=Oryza sativa subsp. japonica GN=MADS27 PE=2 SV=2	P92927_ANTMA DEFH125 protein OS=Antirrhinum majus PE=2 SV=1	hypothetical protein LOC100244955; K09264 MADS-box transcription factor, plant	IPR002487; Transcription factor, K-box	GO:0003700; sequence-specific DNA binding transcription factor activity; Molecular Function GO:0005634; nucleus; Cellular Component GO:0006355; regulation of transcription, DNA-dependent; Biological Process
SIN_1015240	46.9348	Y5566_ARATH Uncharacterized protein At5g65660 OS=Arabidopsis thaliana GN=At5g65660 PE=1 SV=1	D7SSI8_VITVI Whole genome shotgun sequence of line PN40024, scaffold_205.assembly12x (Fragment) OS=Vitis vinifera GN=VIT_00003715001 PE=4 SV=1	NA	NA	NA
SIN_1015243	8.17924	RMD5A_XENLA Protein RMD5 homolog A OS=Xenopus laevis GN=rmnd5a PE=2 SV=1	D7TY74_VITVI Whole genome shotgun sequence of line PN40024, scaffold_97.assembly12x (Fragment) OS=Vitis vinifera GN=VIT_00038533001 PE=4 SV=1	hypothetical protein ; K03245 translation initiation factor eIF-3 subunit 1	IPR006595; CTLH, C-terminal LisH motif IPR013144; Ran binding protein-like, CRA domain IPR019589; Ran binding protein, CRA domain	NA
SIN_1015247	0.750685	BH019_ARATH Transcription factor bHLH19 OS=Arabidopsis thaliana GN=BHLH19 PE=2 SV=1	B9RX26_RICCO DNA binding protein, putative OS=Ricinus communis GN=RCOM_0816670 PE=4 SV=1	NA	NA	NA
SIN_1015248	26.8297	BH025_ARATH Transcription factor bHLH25 OS=Arabidopsis thaliana GN=BHLH25 PE=2 SV=2	B9RX26_RICCO DNA binding protein, putative OS=Ricinus communis GN=RCOM_0816670 PE=4 SV=1	NA	NA	NA
SIN_1015257	87.5487	HAT22_ARATH Homeobox-leucine zipper protein HAT22 OS=Arabidopsis thaliana GN=HAT22 PE=1 SV=1	D7UE94_VITVI Whole genome shotgun sequence of line PN40024, scaffold_732.assembly12x (Fragment) OS=Vitis vinifera GN=VIT_00002447001 PE=3 SV=1	HAT22; HAT22; transcription factor; K09338 homeobox-leucine zipper protein	IPR001356; Homeobox IPR003106; Leucine zipper, homeobox-associated IPR017970; Homeobox, conserved site	GO:0003677; DNA binding; Molecular Function GO:0003700; sequence-specific DNA binding transcription factor activity; Molecular Function GO:0005634; nucleus; Cellular Component GO:0006355; regulation of transcription, DNA-dependent; Biological Process GO:0030528; transcription regulator activity; Molecular Function GO:0043565; sequence-specific DNA binding; Molecular Function
SIN_1015274	0.350171	PR06_SOLLC Pathogenesis-related leaf protein 6 OS=Solanum lycopersicum GN=PR1B1 PE=1 SV=2	D5A8V4_PICSI Putative uncharacterized protein OS=Picea sitchensis PE=2 SV=1	STS14 protein precursor, putative; K13449 pathogenesis-related protein 1	IPR001283; Allergen V5/Tpx-1-related IPR014044; CAP domain	GO:0005576; extracellular region; Cellular Component
SIN_1015278	4.50361	ARGA_PSEFS Amino-acid acetyltransferase OS=Pseudomonas fluorescens (strain SBW25) GN=argA PE=3 SV=1	C4NFG1_SOLLC N-acetyl-glutamate synthase OS=Solanum lycopersicum PE=2 SV=1	similar to GCN5-related N-acetyltransferase (GNAT) family protein / amino acid kinase family protein; K14682 amino-acid N-acetyltransferase [EC:2.3.1.1]	IPR001048; Aspartate/glutamate/uridylate kinase	GO:0008652; cellular amino acid biosynthetic process; Biological Process
SIN_1015292	72.4369	FMDA_METME Formamidase OS=Methylophilus methylotrophus GN=fmdA PE=1 SV=1	B9H6M2_POPTR Predicted protein (Fragment) OS=Populus trichocarpa GN=POPTRDRAFT_651135 PE=4 SV=1	hypothetical protein LOC100255878; K01455 formamidase [EC:3.5.1.49]	IPR004304; Acetamidase/Formamidase	GO:0008152; metabolic process; Biological Process GO:0016811; hydrolase activity, acting on carbon-nitrogen (but not peptide) bonds, in linear amides; Molecular Function
SIN_1015310	1.30209	NA	NA	NA	NA	NA
SIN_1015313	8.53434	NA	NA	NA	NA	NA
SIN_1015315	1.36835	NA	A5C569_VITVI Putative uncharacterized protein OS=Vitis vinifera GN=VITISV_006917 PE=4 SV=1	NA	IPR002048; Calcium-binding EF-hand IPR018247; EF-Hand 1, calcium-binding site IPR018249; EF-HAND 2	GO:0005509; calcium ion binding; Molecular Function
SIN_1015321	0.134699	SCP8_ARATH Serine carboxypeptidase-like 8 OS=Arabidopsis thaliana GN=SCPL8 PE=1 SV=2	B0I1H9_GENTR 1-O-acylglucose:anthocyanin-O-acyltransferase-like protein OS=Gentiana triflora GN=GentrSCPLAT1 PE=2 SV=1	SNG1; SNG1 (SINAPOYLGLUCOSE 1); serine-type carboxypeptidase/ sinapoylglucose-malate O-sinapoyltransferase; K09757 serine carboxypeptidase-like 8 [EC:3.4.16.- 2.3.1.92]	IPR001563; Peptidase S10, serine carboxypeptidase IPR018202; Peptidase S10, serine carboxypeptidase, active site	GO:0004185; serine-type carboxypeptidase activity; Molecular Function GO:0006508; proteolysis; Biological Process
SIN_1015323	31.1737	NA	D7LFR9_ARALL Hydrolase OS=Arabidopsis lyrata subsp. lyrata GN=ARALYDRAFT_321055 PE=4 SV=1	NA	NA	NA
SIN_1015329	NA	NA	NA	NA	NA	NA
SIN_1015335	0.201438	NA	NA	NA	NA	NA
SIN_1015337	0.156893	NA	NA	NA	NA	NA
SIN_1015339	2.34605	NA	NA	NA	NA	NA
SIN_1015341	30.9711	NA	D7TS64_VITVI Whole genome shotgun sequence of line PN40024, scaffold_51.assembly12x (Fragment) OS=Vitis vinifera GN=VIT_00029033001 PE=4 SV=1	hypothetical protein; K00771 protein xylosyltransferase [EC:2.4.2.26]	NA	NA
SIN_1015342	29.6439	XYLT1_RAT Xylosyltransferase 1 (Fragment) OS=Rattus norvegicus GN=Xylt1 PE=2 SV=1	A5AWT6_VITVI Putative uncharacterized protein OS=Vitis vinifera GN=VITISV_043589 PE=4 SV=1	hypothetical protein; K00771 protein xylosyltransferase [EC:2.4.2.26]	IPR003406; Glycosyl transferase, family 14	GO:0008375; acetylglucosaminyltransferase activity; Molecular Function GO:0016020; membrane; Cellular Component
SIN_1015345	3.90701	NA	NA	NA	NA	NA
SIN_1015352	0.935054	NA	NA	NA	NA	NA
SIN_1015353	82.6278	ILVD_RHOBA Dihydroxy-acid dehydratase OS=Rhodopirellula baltica GN=ilvD PE=3 SV=2	A5B2S1_VITVI Putative uncharacterized protein OS=Vitis vinifera GN=VITISV_029976 PE=4 SV=1	hypothetical protein LOC100242520; K01687 dihydroxy-acid dehydratase [EC:4.2.1.9]	IPR000581; Dihydroxy-acid/6-phosphogluconate dehydratase	GO:0003824; catalytic activity; Molecular Function GO:0008152; metabolic process; Biological Process
SIN_1015367	33.3915	NA	NA	NA	NA	NA
SIN_1015369	0.873549	CSLD1_ARATH Cellulose synthase-like protein D1 OS=Arabidopsis thaliana GN=CSLD1 PE=2 SV=1	D7LFP7_ARALL Putative uncharacterized protein OS=Arabidopsis lyrata subsp. lyrata GN=ARALYDRAFT_482247 PE=4 SV=1	cellulose synthase (EC:2.4.1.12); K00770 1,4-beta-D-xylan synthase [EC:2.4.2.24]	IPR005150; Cellulose synthase	GO:0016020; membrane; Cellular Component GO:0016760; cellulose synthase (UDP-forming) activity; Molecular Function GO:0030244; cellulose biosynthetic process; Biological Process
SIN_1015371	5.59435	VA726_ARATH Putative vesicle-associated membrane protein 726 OS=Arabidopsis thaliana GN=VAMP726 PE=2 SV=2	D7UDM2_VITVI Whole genome shotgun sequence of line PN40024, scaffold_136.assembly12x (Fragment) OS=Vitis vinifera GN=VIT_00000524001 PE=4 SV=1	ATVAMP726; K08511 vesicle-associated membrane protein 72	IPR001388; Synaptobrevin IPR010908; Longin	GO:0016021; integral to membrane; Cellular Component GO:0016192; vesicle-mediated transport; Biological Process
SIN_1015372	6.05788	GOT1A_BOVIN Vesicle transport protein GOT1A OS=Bos taurus GN=GOLT1A PE=2 SV=1	B9IAD7_POPTR Predicted protein OS=Populus trichocarpa GN=POPTRDRAFT_664705 PE=4 SV=1	NA	IPR007305; Vesicle transport protein, Got1/SFT2-like	GO:0016192; vesicle-mediated transport; Biological Process
SIN_1015374	1.49984	NA	NA	NA	NA	NA
SIN_1015378	24.8694	HSFA5_ORYSJ Heat stress transcription factor A-5 OS=Oryza sativa subsp. japonica GN=HSFA5 PE=2 SV=1	B9N0U3_POPTR Predicted protein OS=Populus trichocarpa GN=POPTRDRAFT_597074 PE=3 SV=1	hypothetical LOC591088; K09414 heat shock transcription factor 1	IPR000232; Heat shock factor (HSF)-type, DNA-binding	GO:0003700; sequence-specific DNA binding transcription factor activity; Molecular Function GO:0005634; nucleus; Cellular Component GO:0006355; regulation of transcription, DNA-dependent; Biological Process GO:0043565; sequence-specific DNA binding; Molecular Function
SIN_1015381	5.32797	NA	NA	NA	NA	NA
SIN_1015385	15.0946	PME29_ARATH Probable pectinesterase 29 OS=Arabidopsis thaliana GN=PME29 PE=2 SV=1	D7UDM3_VITVI Pectinesterase (Fragment) OS=Vitis vinifera GN=VIT_00000525001 PE=3 SV=1	hypothetical protein; K01051 pectinesterase [EC:3.1.1.11]	IPR000070; Pectinesterase, catalytic IPR018040; Pectinesterase, active site	GO:0005618; cell wall; Cellular Component GO:0030599; pectinesterase activity; Molecular Function GO:0042545; cell wall modification; Biological Process
SIN_1015410	NA	NA	NA	NA	NA	NA
SIN_1015423	99.4554	PIRL_SOLLC Pirin-like protein OS=Solanum lycopersicum PE=2 SV=1	B9GU87_POPTR Predicted protein OS=Populus trichocarpa GN=POPTRDRAFT_830521 PE=4 SV=1	hypothetical protein; K06911	IPR003829; Pirin, N-terminal IPR008778; Pirin, C-terminal	NA
SIN_1015431	137.626	GLO2D_ARATH Probable hydroxyacylglutathione hydrolase 2, chloroplast OS=Arabidopsis thaliana GN=GLX2-4 PE=2 SV=1	A9PAT7_POPTR Predicted protein OS=Populus trichocarpa GN=POPTRDRAFT_718302 PE=2 SV=1	GLO_2; glyoxalase (EC:3.1.2.6); K01069 hydroxyacylglutathione hydrolase [EC:3.1.2.6]	NA	NA
SIN_1015695	0.51037	NA	NA	NA	NA	NA
SIN_1015705	1.38305	NA	E0CRQ3_VITVI Whole genome shotgun sequence of line PN40024, scaffold_1.assembly12x (Fragment) OS=Vitis vinifera GN=VIT_00009091001 PE=4 SV=1	NA	NA	NA
SIN_1015708	5.69612	TGT_RAT Queuine tRNA-ribosyltransferase OS=Rattus norvegicus GN=Qtrt1 PE=2 SV=1	E0CRP5_VITVI Whole genome shotgun sequence of line PN40024, scaffold_1.assembly12x (Fragment) OS=Vitis vinifera GN=VIT_00009080001 PE=4 SV=1	queuine tRNA-ribosyltransferase, putative (EC:2.4.2.29); K00773 queuine tRNA-ribosyltransferase [EC:2.4.2.29]	IPR002616; Queuine/other tRNA-ribosyltransferase IPR019378; GDP-fucose protein O-fucosyltransferase	GO:0006400; tRNA modification; Biological Process GO:0008479; queuine tRNA-ribosyltransferase activity; Molecular Function GO:0008616; queuosine biosynthetic process; Biological Process
SIN_1015716	2224.97	NA	O82161_TOBAC Phi-1 protein OS=Nicotiana tabacum GN=phi-1 PE=2 SV=1	NA	IPR006766; Phosphate-induced protein 1	NA
SIN_1015721	25.0205	NA	E0CRL3_VITVI Whole genome shotgun sequence of line PN40024, scaffold_1.assembly12x (Fragment) OS=Vitis vinifera GN=VIT_00009040001 PE=4 SV=1	NA	NA	NA
SIN_1015725	3.75362	NA	NA	NA	NA	NA
SIN_1015726	2.41304	NA	NA	NA	NA	NA
SIN_1015736	39.5958	Y1814_ARATH Uncharacterized methyltransferase At1g78140, chloroplastic OS=Arabidopsis thaliana GN=At1g78140 PE=1 SV=1	B9RJI9_RICCO S-adenosylmethionine-dependent methyltransferase, putative OS=Ricinus communis GN=RCOM_1034960 PE=4 SV=1	non-transporter ABC protein (ISS); K06185 ATP-binding cassette, sub-family F, member 2	IPR013216; Methyltransferase type 11	GO:0008152; metabolic process; Biological Process GO:0008168; methyltransferase activity; Molecular Function
SIN_1015743	0.339984	NA	NA	NA	NA	NA
SIN_1015745	57.1988	NA	NA	NA	NA	NA
SIN_1015748	53.6262	BXL7_ARATH Probable beta-D-xylosidase 7 OS=Arabidopsis thaliana GN=BXL7 PE=2 SV=2	B9RJH3_RICCO Periplasmic beta-glucosidase, putative OS=Ricinus communis GN=RCOM_1034300 PE=4 SV=1	hypothetical protein LOC100252178; K05349 beta-glucosidase [EC:3.2.1.21]	IPR001764; Glycoside hydrolase, family 3, N-terminal	GO:0004553; hydrolase activity, hydrolyzing O-glycosyl compounds; Molecular Function GO:0005975; carbohydrate metabolic process; Biological Process
SIN_1015749	72.0631	BXL7_ARATH Probable beta-D-xylosidase 7 OS=Arabidopsis thaliana GN=BXL7 PE=2 SV=2	B9TA90_RICCO Thermostable beta-glucosidase B, putative OS=Ricinus communis GN=RCOM_1832920 PE=4 SV=1	hypothetical protein; K05349 beta-glucosidase [EC:3.2.1.21]	IPR002772; Glycoside hydrolase, family 3, C-terminal	GO:0004553; hydrolase activity, hydrolyzing O-glycosyl compounds; Molecular Function GO:0005975; carbohydrate metabolic process; Biological Process
SIN_1015766	83.156	NA	B9H767_POPTR Predicted protein OS=Populus trichocarpa GN=POPTRDRAFT_801228 PE=4 SV=1	NA	IPR006121; Heavy metal transport/detoxification protein	GO:0030001; metal ion transport; Biological Process GO:0046872; metal ion binding; Molecular Function
SIN_1015775	0.681716	NA	NA	NA	NA	NA
SIN_1015776	2257.47	HS16A_WHEAT 16.9 kDa class I heat shock protein 1 OS=Triticum aestivum GN=hsp16.9A PE=2 SV=1	D7TFR0_VITVI Whole genome shotgun sequence of line PN40024, scaffold_126.assembly12x (Fragment) OS=Vitis vinifera GN=VIT_00013665001 PE=3 SV=1	hypothetical protein LOC100264933; K13993 HSP20 family protein	IPR002068; Heat shock protein Hsp20	NA
SIN_1015786	4.01328	NA	D7LA19_ARALL Putative uncharacterized protein OS=Arabidopsis lyrata subsp. lyrata GN=ARALYDRAFT_898353 PE=4 SV=1	NA	NA	NA
SIN_1015788	10.6455	NA	B9SM88_RICCO Putative uncharacterized protein OS=Ricinus communis GN=RCOM_0297040 PE=4 SV=1	NA	NA	NA
SIN_1015790	317.998	ATP7_ARATH Probable ATP synthase 24 kDa subunit, mitochondrial OS=Arabidopsis thaliana GN=At2g21870 PE=1 SV=1	D7SW76_VITVI Whole genome shotgun sequence of line PN40024, scaffold_31.assembly12x (Fragment) OS=Vitis vinifera GN=VIT_00022249001 PE=4 SV=1	NA	NA	NA
SIN_1015796	3.84008	NA	NA	NA	NA	NA
SIN_1015800	49.4119	Y1689_ARATH Uncharacterized membrane protein At1g06890 OS=Arabidopsis thaliana GN=At1g06890 PE=1 SV=1	B9T6L8_RICCO Organic anion transporter, putative OS=Ricinus communis GN=RCOM_0031070 PE=4 SV=1	NA	IPR004853; Domain of unknown function DUF250	NA
SIN_1015809	1.40469	PBS1_ARATH Serine/threonine-protein kinase PBS1 OS=Arabidopsis thaliana GN=PBS1 PE=1 SV=1	B9R8N9_RICCO Receptor serine-threonine protein kinase, putative OS=Ricinus communis GN=RCOM_1601180 PE=4 SV=1	serine/threonine protein kinase PBS1; K13430 serine/threonine-protein kinase PBS1 [EC:2.7.11.1]	IPR000719; Protein kinase, catalytic domain IPR002290; Serine/threonine-protein kinase domain IPR008271; Serine/threonine-protein kinase, active site IPR017441; Protein kinase, ATP binding site IPR017442; Serine/threonine-protein kinase-like domain IPR020635; Tyrosine-protein kinase, catalytic domain	GO:0004672; protein kinase activity; Molecular Function GO:0004674; protein serine/threonine kinase activity; Molecular Function GO:0005524; ATP binding; Molecular Function GO:0006468; protein phosphorylation; Biological Process
SIN_1015819	2.21463	MLO5_ARATH MLO-like protein 5 OS=Arabidopsis thaliana GN=MLO5 PE=2 SV=1	D7UDD3_VITVI Whole genome shotgun sequence of line PN40024, scaffold_122.assembly12x (Fragment) OS=Vitis vinifera GN=VIT_00013408001 PE=4 SV=1	MLO5; MLO5 (MILDEW RESISTANCE LOCUS O 5); calmodulin binding; K08472 mlo protein	IPR004326; Mlo-related protein	GO:0008219; cell death; Biological Process GO:0016021; integral to membrane; Cellular Component
SIN_1015823	0.402174	NA	NA	NA	NA	NA
SIN_1015833	63.2661	NA	B9R8U2_RICCO Transcription factor, putative OS=Ricinus communis GN=RCOM_1602230 PE=3 SV=1	hypothetical protein; K11771 SWI/SNF chromatin-remodeling complex subunit SWI1	IPR001606; ARID/BRIGHT DNA-binding domain	GO:0003677; DNA binding; Molecular Function GO:0005622; intracellular; Cellular Component
SIN_1015840	240.206	NA	D7UDH7_VITVI Whole genome shotgun sequence of line PN40024, scaffold_122.assembly12x (Fragment) OS=Vitis vinifera GN=VIT_00013456001 PE=4 SV=1	NA	NA	NA
SIN_1015856	6.07891	POT4_ARATH Potassium transporter 4 OS=Arabidopsis thaliana GN=POT4 PE=1 SV=2	B9IA73_POPTR Predicted protein OS=Populus trichocarpa GN=POPTRDRAFT_572873 PE=4 SV=1	hypothetical protein; K03549 KUP system potassium uptake protein	IPR003855; K+ potassium transporter	GO:0006813; potassium ion transport; Biological Process GO:0015079; potassium ion transmembrane transporter activity; Molecular Function GO:0016020; membrane; Cellular Component
SIN_1015865	40.1802	AROD1_ARATH Arogenate dehydratase/prephenate dehydratase 1, chloroplastic OS=Arabidopsis thaliana GN=ADT1 PE=1 SV=1	B9RXK2_RICCO Prephenate dehydratase, putative OS=Ricinus communis GN=RCOM_0904290 PE=4 SV=1	hypothetical protein ; K12586 exosome complex component RRP43	IPR001086; Prephenate dehydratase IPR002912; Amino acid-binding ACT IPR018528; Prephenate dehydratase, conserved site	GO:0004664; prephenate dehydratase activity; Molecular Function GO:0008152; metabolic process; Biological Process GO:0009094; L-phenylalanine biosynthetic process; Biological Process GO:0016597; amino acid binding; Molecular Function
SIN_1015867	0.097182	NA	Q60CX8_SOLTU Putative disease resistance protein, identical OS=Solanum tuberosum GN=STB1_57t00011 PE=4 SV=1	NA	NA	NA
SIN_1015876	5.55233	PGLR_PRUPE Polygalacturonase OS=Prunus persica PE=2 SV=1	B9SSX4_RICCO Polygalacturonase, putative OS=Ricinus communis GN=RCOM_1267850 PE=4 SV=1	hypothetical protein; K01184 polygalacturonase [EC:3.2.1.15]	IPR000743; Glycoside hydrolase, family 28	GO:0004650; polygalacturonase activity; Molecular Function GO:0005975; carbohydrate metabolic process; Biological Process
SIN_1015878	4.88347	C83B1_ARATH Cytochrome P450 83B1 OS=Arabidopsis thaliana GN=CYP83B1 PE=1 SV=1	E0CPK7_VITVI Whole genome shotgun sequence of line PN40024, scaffold_1.assembly12x (Fragment) OS=Vitis vinifera GN=VIT_00009854001 PE=4 SV=1	CYP83B1 (CYTOCHROME P450 MONOOXYGENASE 83B1); oxidoreductase, acting on paired donors, with incorporation or reduction of molecular oxygen, NADH or NADPH as one donor, and incorporation of one atom of oxygen / oxygen binding; K11818 cytochrome P450, family 83, subfamily B, polypeptide 1 [EC:1.14.-.-]	IPR001128; Cytochrome P450 IPR002401; Cytochrome P450, E-class, group I IPR017972; Cytochrome P450, conserved site	GO:0004497; monooxygenase activity; Molecular Function GO:0005506; iron ion binding; Molecular Function GO:0009055; electron carrier activity; Molecular Function GO:0020037; heme binding; Molecular Function GO:0055114; oxidation-reduction process; Biological Process
SIN_1015880	0.350068	C71B9_ARATH Cytochrome P450 71B9 OS=Arabidopsis thaliana GN=CYP71B9 PE=2 SV=3	Q2LAL4_SOYBN Cytochrome P450 monooxygenase CYP83E8 OS=Glycine max GN=CYP83E8 PE=2 SV=1	CYP71B35; electron carrier/ heme binding / iron ion binding / monooxygenase/ oxygen binding; K00517 [EC:1.14.-.-]	IPR001128; Cytochrome P450 IPR002401; Cytochrome P450, E-class, group I IPR017972; Cytochrome P450, conserved site	GO:0004497; monooxygenase activity; Molecular Function GO:0005506; iron ion binding; Molecular Function GO:0009055; electron carrier activity; Molecular Function GO:0020037; heme binding; Molecular Function GO:0055114; oxidation-reduction process; Biological Process
SIN_1015881	1.5676	C83B1_ARATH Cytochrome P450 83B1 OS=Arabidopsis thaliana GN=CYP83B1 PE=1 SV=1	B9R857_RICCO Cytochrome P450, putative OS=Ricinus communis GN=RCOM_1596840 PE=3 SV=1	CYP83B1 (CYTOCHROME P450 MONOOXYGENASE 83B1); oxidoreductase, acting on paired donors, with incorporation or reduction of molecular oxygen, NADH or NADPH as one donor, and incorporation of one atom of oxygen / oxygen binding; K11818 cytochrome P450, family 83, subfamily B, polypeptide 1 [EC:1.14.-.-]	IPR001128; Cytochrome P450 IPR002401; Cytochrome P450, E-class, group I	GO:0004497; monooxygenase activity; Molecular Function GO:0005506; iron ion binding; Molecular Function GO:0009055; electron carrier activity; Molecular Function GO:0020037; heme binding; Molecular Function GO:0055114; oxidation-reduction process; Biological Process
SIN_1015885	34.8233	U74E1_ARATH UDP-glycosyltransferase 74E1 OS=Arabidopsis thaliana GN=UGT74E1 PE=2 SV=1	B9VNU9_9LAMI UDP-glycosyltransferase BMGT1 OS=Bacopa monnieri PE=2 SV=3	hypothetical protein LOC100249215; K13691 pathogen-inducible salicylic acid glucosyltransferase [EC:2.4.1.-]	IPR002213; UDP-glucuronosyl/UDP-glucosyltransferase	GO:0008152; metabolic process; Biological Process GO:0016758; transferase activity, transferring hexosyl groups; Molecular Function
SIN_1015894	28.81	NA	A5B4G4_VITVI Putative uncharacterized protein OS=Vitis vinifera GN=VITISV_027733 PE=4 SV=1	NA	NA	NA
SIN_1015896	6.0494	YGZ7_SCHPO Uncharacterized membrane protein C20F10.07 OS=Schizosaccharomyces pombe (strain ATCC 38366 / 972) GN=SPBC20F10.07 PE=1 SV=1	B9N5Y8_POPTR Predicted protein OS=Populus trichocarpa GN=POPTRDRAFT_582752 PE=4 SV=1	MG07037.4; hypothetical protein; K01613 phosphatidylserine decarboxylase [EC:4.1.1.65]	IPR000008; C2 calcium-dependent membrane targeting IPR004182; GRAM IPR018029; C2 membrane targeting protein	GO:0005515; protein binding; Molecular Function
SIN_1015900	24.7307	NA	NA	NA	NA	NA
SIN_1015910	1.56793	Y4885_ARATH Probable LRR receptor-like serine/threonine-protein kinase At4g08850 OS=Arabidopsis thaliana GN=At4g08850 PE=1 SV=3	D7TEV7_VITVI Whole genome shotgun sequence of line PN40024, scaffold_42.assembly12x (Fragment) OS=Vitis vinifera GN=VIT_00026187001 PE=4 SV=1	hypothetical protein; K13415 protein brassinosteroid insensitive 1 [EC:2.7.10.1 2.7.11.1]	IPR001245; Serine-threonine/tyrosine-protein kinase	GO:0004672; protein kinase activity; Molecular Function GO:0006468; protein phosphorylation; Biological Process
SIN_1015920	0.0864795	ANGLT_ROSHC Anthocyanidin 5,3-O-glucosyltransferase OS=Rosa hybrid cultivar GN=RhGT1 PE=2 SV=1	B2CZL5_HIEPL Glycosyltransferase UGT90A7 OS=Hieracium pilosella PE=2 SV=1	hypothetical protein LOC100248679; K13495 cis-zeatin O-glucosyltransferase [EC:2.4.1.215]	IPR002213; UDP-glucuronosyl/UDP-glucosyltransferase	GO:0008152; metabolic process; Biological Process GO:0016758; transferase activity, transferring hexosyl groups; Molecular Function
SIN_1015922	8.58989	NA	NA	NA	NA	NA
SIN_1015932	238.092	A115_TOBAC Auxin-induced protein PCNT115 OS=Nicotiana tabacum PE=2 SV=1	A6ZI63_SALMI Putative aldo/keto reductase 2 OS=Salvia miltiorrhiza PE=2 SV=1	aldo-keto reductase (AKR13), puatative (EC:1.1.1.-); K00100 [EC:1.1.1.-]	IPR023210; NADP-dependent oxidoreductase domain	NA
SIN_1015934	0.791128	NA	C6T7F2_SOYBN Putative uncharacterized protein OS=Glycine max PE=2 SV=1	hypothetical protein LOC100267045; K00773 queuine tRNA-ribosyltransferase [EC:2.4.2.29]	IPR002616; Queuine/other tRNA-ribosyltransferase	GO:0006400; tRNA modification; Biological Process GO:0008479; queuine tRNA-ribosyltransferase activity; Molecular Function GO:0008616; queuosine biosynthetic process; Biological Process
SIN_1015940	156.828	ARI8_ARATH Probable E3 ubiquitin-protein ligase ARI8 OS=Arabidopsis thaliana GN=ARI8 PE=2 SV=1	A5C6J4_VITVI Putative uncharacterized protein OS=Vitis vinifera GN=VITISV_008933 PE=4 SV=1	hypothetical protein LOC100257000; K11968 ariadne-1	IPR001876; Zinc finger, RanBP2-type	GO:0005622; intracellular; Cellular Component GO:0008270; zinc ion binding; Molecular Function
SIN_1015947	NA	NA	NA	NA	NA	NA
SIN_1015948	42.5841	LEU1B_SOLPN 2-isopropylmalate synthase B OS=Solanum pennellii GN=IPMSB PE=2 SV=1	B5LAV3_CAPAN Putative isopropylmalate synthase OS=Capsicum annuum PE=2 SV=1	similar to putative isopropylmalate synthase; K01649 2-isopropylmalate synthase [EC:2.3.3.13]	IPR013709; 2-isopropylmalate synthase LeuA, allosteric (dimerisation) domain	GO:0003852; 2-isopropylmalate synthase activity; Molecular Function GO:0009098; leucine biosynthetic process; Biological Process
SIN_1015965	7.52677	POF21_ARATH Probable transcription factor PosF21 OS=Arabidopsis thaliana GN=POSF21 PE=2 SV=1	B9SU10_RICCO Transcription factor RF2a, putative OS=Ricinus communis GN=RCOM_0454610 PE=3 SV=1	Atf6b, Crebl1, MGC112556; activating transcription factor 6 beta; K09049 cAMP response element-binding protein-like 1	IPR004827; Basic-leucine zipper (bZIP) transcription factor IPR011616; bZIP transcription factor, bZIP-1	GO:0003700; sequence-specific DNA binding transcription factor activity; Molecular Function GO:0006355; regulation of transcription, DNA-dependent; Biological Process GO:0043565; sequence-specific DNA binding; Molecular Function GO:0046983; protein dimerization activity; Molecular Function
SIN_1015967	0.256991	FPA_ARATH Flowering time control protein FPA OS=Arabidopsis thaliana GN=FPA PE=2 SV=2	B9SU08_RICCO RNA recognition motif-containing protein, putative OS=Ricinus communis GN=RCOM_0454390 PE=4 SV=1	mCG19533-like; K13190 RNA-binding protein 15	IPR000504; RNA recognition motif domain	GO:0003676; nucleic acid binding; Molecular Function
SIN_1015969	NA	NA	NA	NA	NA	NA
SIN_1016153	0.289781	GLYG_MOUSE Glycogenin-1 OS=Mus musculus GN=Gyg1 PE=2 SV=3	B9RN94_RICCO Putative uncharacterized protein OS=Ricinus communis GN=RCOM_1345560 PE=4 SV=1	gyg1, MGC76101, MGC79098, gyg; glycogenin 1 (EC:2.4.1.186); K00750 glycogenin glucosyltransferase [EC:2.4.1.186]	IPR002495; Glycosyl transferase, family 8	GO:0016757; transferase activity, transferring glycosyl groups; Molecular Function
SIN_1016159	20.056	DRPE_CRAPL Desiccation-related protein PCC13-62 OS=Craterostigma plantagineum PE=2 SV=1	D7SYI1_VITVI Whole genome shotgun sequence of line PN40024, scaffold_77.assembly12x (Fragment) OS=Vitis vinifera GN=VIT_00034955001 PE=4 SV=1	NA	NA	NA
SIN_1016190	4.93009	AMSH3_ARATH AMSH-like ubiquitin thiolesterase 3 OS=Arabidopsis thaliana GN=AMSH3 PE=1 SV=2	B9HWW9_POPTR Predicted protein OS=Populus trichocarpa GN=POPTRDRAFT_805251 PE=4 SV=1	hypothetical protein; K11866 STAM-binding protein [EC:3.1.2.15]	IPR000555; Mov34/MPN/PAD-1	GO:0005515; protein binding; Molecular Function
SIN_1016194	27.3827	NA	NA	NA	NA	NA
SIN_1016197	20.7277	DI193_ARATH Protein DEHYDRATION-INDUCED 19 homolog 3 OS=Arabidopsis thaliana GN=DI19-3 PE=1 SV=1	B9HX91_POPTR Predicted protein OS=Populus trichocarpa GN=POPTRDRAFT_833345 PE=4 SV=1	NA	IPR008598; Drought induced 19/ RING finger protein 114	NA
SIN_1016207	0.563633	NA	NA	NA	NA	NA
SIN_1016218	NA	NA	NA	NA	NA	NA
SIN_1016235	1.25838	NA	NA	NA	NA	NA
SIN_1016236	63.9048	NA	NA	NA	NA	NA
SIN_1016246	37.7826	GRXS2_ARATH Monothiol glutaredoxin-S2 OS=Arabidopsis thaliana GN=GRXS2 PE=2 SV=1	D7MAE9_ARALL Glutaredoxin family protein OS=Arabidopsis lyrata subsp. lyrata GN=ARALYDRAFT_915228 PE=4 SV=1	PtrcGrx_C2; glutaredoxin C2; K03676 glutaredoxin 3	IPR002109; Glutaredoxin IPR014025; Glutaredoxin subgroup	GO:0009055; electron carrier activity; Molecular Function GO:0015035; protein disulfide oxidoreductase activity; Molecular Function GO:0045454; cell redox homeostasis; Biological Process
SIN_1016251	23.5231	LIP_RHIMI Lipase OS=Rhizomucor miehei PE=1 SV=2	D7T6I3_VITVI Whole genome shotgun sequence of line PN40024, scaffold_20.assembly12x (Fragment) OS=Vitis vinifera GN=VIT_00017792001 PE=4 SV=1	Lipase family protein (EC:3.1.1.73); K09252 feruloyl esterase [EC:3.1.1.73]	IPR002921; Lipase, class 3	GO:0004806; triglyceride lipase activity; Molecular Function GO:0006629; lipid metabolic process; Biological Process
SIN_1016253	72.0661	U497B_SOYBN UPF0497 membrane protein 11 OS=Glycine max PE=2 SV=1	D7T6I6_VITVI Whole genome shotgun sequence of line PN40024, scaffold_20.assembly12x (Fragment) OS=Vitis vinifera GN=VIT_00017795001 PE=3 SV=1	NA	IPR006702; Uncharacterised protein family UPF0497, trans-membrane plant	NA
SIN_1016254	52.5499	U4974_VITVI UPF0497 membrane protein 4 OS=Vitis vinifera GN=GSVIVT00019813001 PE=2 SV=1	D7MAF6_ARALL Integral membrane family protein OS=Arabidopsis lyrata subsp. lyrata GN=ARALYDRAFT_493323 PE=3 SV=1	NA	IPR006702; Uncharacterised protein family UPF0497, trans-membrane plant	NA
SIN_1016263	312.367	NA	NA	NA	NA	NA
SIN_1016265	0.686392	NA	B9SFA6_RICCO Putative uncharacterized protein OS=Ricinus communis GN=RCOM_1095770 PE=4 SV=1	NA	IPR019186; Nucleolar protein 12	NA
SIN_1016266	266.488	SODC_PAUKA Superoxide dismutase [Cu-Zn] OS=Paulownia kawakamii GN=SODCC PE=2 SV=1	Q5ZF66_PLAMJ Superoxide dismutase [Cu-Zn] OS=Plantago major GN=csd1 PE=2 SV=1	copper, zinc superoxide dismutase (EC:1.15.1.1); K04565 Cu/Zn superoxide dismutase [EC:1.15.1.1]	IPR001424; Superoxide dismutase, copper/zinc binding IPR018152; Superoxide dismutase, copper/zinc, binding site	GO:0006801; superoxide metabolic process; Biological Process GO:0046872; metal ion binding; Molecular Function GO:0055114; oxidation-reduction process; Biological Process
SIN_1016270	64.3564	RU1C_BOVIN U1 small nuclear ribonucleoprotein C OS=Bos taurus GN=SNRPC PE=2 SV=1	B9GWP7_POPTR Predicted protein OS=Populus trichocarpa GN=POPTRDRAFT_712203 PE=4 SV=1	hypothetical protein; K11095 U1 small nuclear ribonucleoprotein C	IPR013085; Zinc finger, U1-C type	GO:0008270; zinc ion binding; Molecular Function
SIN_1016271	112.295	NA	B9RSX1_RICCO Serine/arginine rich splicing factor, putative OS=Ricinus communis GN=RCOM_0679140 PE=4 SV=1	NA	NA	NA
SIN_1016288	1.02837	NA	Q8LG79_ARATH Plasma membrane associated protein-like OS=Arabidopsis thaliana GN=At5g18970 PE=2 SV=1	NA	IPR008390; AWPM-19-like	NA
SIN_1016291	2.70954	MO25N_ARATH Putative MO25-like protein At5g47540 OS=Arabidopsis thaliana GN=At5g47540 PE=2 SV=1	D7T6N8_VITVI Whole genome shotgun sequence of line PN40024, scaffold_20.assembly12x (Fragment) OS=Vitis vinifera GN=VIT_00017860001 PE=4 SV=1	hypothetical protein LOC100249442; K08272 calcium binding protein 39	IPR013878; Mo25-like	NA
SIN_1016293	1.15441	NA	NA	NA	NA	NA
SIN_1016300	2.09156	NA	NA	NA	NA	NA
SIN_1016305	111.95	Y305_SYNY3 TVP38/TMEM64 family membrane protein slr0305 OS=Synechocystis sp. (strain ATCC 27184 / PCC 6803 / N-1) GN=slr0305 PE=3 SV=1	B9RTT5_RICCO Putative uncharacterized protein OS=Ricinus communis GN=RCOM_0912620 PE=4 SV=1	NA	IPR006121; Heavy metal transport/detoxification protein IPR015414; SNARE associated Golgi protein	GO:0030001; metal ion transport; Biological Process GO:0046872; metal ion binding; Molecular Function
SIN_1016306	0.899827	NA	NA	NA	NA	NA
SIN_1016314	8.62102	M3K3_ARATH Mitogen-activated protein kinase kinase kinase 3 OS=Arabidopsis thaliana GN=ANP3 PE=1 SV=1	Q40541_TOBAC Protein kinase OS=Nicotiana tabacum PE=1 SV=1	putative MAP3K alpha 1 protein kinase (ISS); K11228 mitogen-activated protein kinase kinase kinase [EC:2.7.11.-]	IPR000719; Protein kinase, catalytic domain IPR002290; Serine/threonine-protein kinase domain IPR008271; Serine/threonine-protein kinase, active site IPR017441; Protein kinase, ATP binding site IPR017442; Serine/threonine-protein kinase-like domain IPR020635; Tyrosine-protein kinase, catalytic domain	GO:0004672; protein kinase activity; Molecular Function GO:0004674; protein serine/threonine kinase activity; Molecular Function GO:0005524; ATP binding; Molecular Function GO:0006468; protein phosphorylation; Biological Process
SIN_1016315	13.724	M3K3_ARATH Mitogen-activated protein kinase kinase kinase 3 OS=Arabidopsis thaliana GN=ANP3 PE=1 SV=1	Q40541_TOBAC Protein kinase OS=Nicotiana tabacum PE=1 SV=1	hypothetical protein; K11229 mitogen-activated protein kinase kinase kinase [EC:2.7.11.1]	IPR000719; Protein kinase, catalytic domain IPR017442; Serine/threonine-protein kinase-like domain	GO:0004672; protein kinase activity; Molecular Function GO:0005524; ATP binding; Molecular Function GO:0006468; protein phosphorylation; Biological Process
SIN_1016316	0.435635	PRU1_PRUAR Major allergen Pru ar 1 OS=Prunus armeniaca PE=1 SV=1	B6CQS5_9ROSA Putative allergen Pru du 1.05 OS=Prunus dulcis x Prunus persica GN=Pru du 1.05 PE=3 SV=1	NA	IPR000916; Bet v I allergen	GO:0006952; defense response; Biological Process GO:0009607; response to biotic stimulus; Biological Process
SIN_1016318	0.660189	BEV1M_BETPN Major pollen allergen Bet v 1-M/N OS=Betula pendula GN=BETV1M PE=1 SV=2	Q93YH9_CASSA Ypr10 protein OS=Castanea sativa GN=ypr10 PE=3 SV=1	hypothetical protein; K14496 abscisic acid receptor PYR/PYL family	IPR000916; Bet v I allergen	GO:0006952; defense response; Biological Process GO:0009607; response to biotic stimulus; Biological Process
SIN_1016319	14.3291	NA	NA	NA	NA	NA
SIN_1016334	NA	NA	NA	NA	NA	NA
SIN_1016341	0.383339	NA	NA	NA	NA	NA
SIN_1016345	4.96119	M820_ARATH Uncharacterized mitochondrial protein AtMg00820 OS=Arabidopsis thaliana GN=AtMg00820 PE=4 SV=1	A5B5U5_VITVI Putative uncharacterized protein OS=Vitis vinifera GN=VITISV_029266 PE=4 SV=1	NA	IPR013103; Reverse transcriptase, RNA-dependent DNA polymerase	NA
SIN_1016350	62.7373	HIS7_PEA Imidazoleglycerol-phosphate dehydratase OS=Pisum sativum GN=HIS3 PE=2 SV=1	B9RTS0_RICCO Imidazoleglycerol-phosphate dehydratase OS=Ricinus communis GN=RCOM_0912160 PE=3 SV=1	imidazoleglycerol-phosphate dehydratase his7, putative (EC:4.2.1.19); K01693 imidazoleglycerol-phosphate dehydratase [EC:4.2.1.19]	IPR000807; Imidazoleglycerol-phosphate dehydratase	GO:0000105; histidine biosynthetic process; Biological Process GO:0004424; imidazoleglycerol-phosphate dehydratase activity; Molecular Function
SIN_1016351	128.495	HIS7_PEA Imidazoleglycerol-phosphate dehydratase OS=Pisum sativum GN=HIS3 PE=2 SV=1	B9RTS0_RICCO Imidazoleglycerol-phosphate dehydratase OS=Ricinus communis GN=RCOM_0912160 PE=3 SV=1	imidazoleglycerol-phosphate dehydratase his7, putative (EC:4.2.1.19); K01693 imidazoleglycerol-phosphate dehydratase [EC:4.2.1.19]	IPR000807; Imidazoleglycerol-phosphate dehydratase	GO:0000105; histidine biosynthetic process; Biological Process GO:0004424; imidazoleglycerol-phosphate dehydratase activity; Molecular Function
SIN_1016352	45.0361	HIS7_PEA Imidazoleglycerol-phosphate dehydratase OS=Pisum sativum GN=HIS3 PE=2 SV=1	B9RTS0_RICCO Imidazoleglycerol-phosphate dehydratase OS=Ricinus communis GN=RCOM_0912160 PE=3 SV=1	imidazoleglycerol-phosphate dehydratase his7, putative (EC:4.2.1.19); K01693 imidazoleglycerol-phosphate dehydratase [EC:4.2.1.19]	IPR000807; Imidazoleglycerol-phosphate dehydratase	GO:0000105; histidine biosynthetic process; Biological Process GO:0004424; imidazoleglycerol-phosphate dehydratase activity; Molecular Function
SIN_1016365	NA	NA	NA	NA	NA	NA
SIN_1016368	NA	NA	NA	NA	NA	NA
SIN_1016384	1160.96	UBC2_MEDSA Ubiquitin-conjugating enzyme E2 2 OS=Medicago sativa GN=UBC2 PE=2 SV=1	D7TND2_VITVI Ubiquitin carrier protein (Fragment) OS=Vitis vinifera GN=VIT_00020056001 PE=3 SV=1	similar to ubiquitin carrier protein; K10573 ubiquitin-conjugating enzyme E2 A [EC:6.3.2.19]	IPR000608; Ubiquitin-conjugating enzyme, E2 IPR023313; Ubiquitin-conjugating enzyme, active site	GO:0016881; acid-amino acid ligase activity; Molecular Function GO:0043687; post-translational protein modification; Biological Process
SIN_1016388	NA	NA	NA	NA	NA	NA
SIN_1016389	0.16522	APK2B_ARATH Protein kinase 2B, chloroplastic OS=Arabidopsis thaliana GN=APK2B PE=1 SV=1	B9HVA3_POPTR Predicted protein OS=Populus trichocarpa GN=POPTRDRAFT_822006 PE=4 SV=1	gpm937b; LOC100191980; K04733 interleukin-1 receptor-associated kinase 4 [EC:2.7.11.1]	IPR000719; Protein kinase, catalytic domain IPR001245; Serine-threonine/tyrosine-protein kinase IPR002290; Serine/threonine-protein kinase domain IPR008271; Serine/threonine-protein kinase, active site IPR017441; Protein kinase, ATP binding site IPR020635; Tyrosine-protein kinase, catalytic domain	GO:0004672; protein kinase activity; Molecular Function GO:0004674; protein serine/threonine kinase activity; Molecular Function GO:0005524; ATP binding; Molecular Function GO:0006468; protein phosphorylation; Biological Process
SIN_1016397	12.7583	PME1_ARATH Pectinesterase 1 OS=Arabidopsis thaliana GN=PME1 PE=2 SV=1	B9R981_RICCO Enzyme inhibitor, putative OS=Ricinus communis GN=RCOM_1514760 PE=4 SV=1	NA	IPR006501; Pectinesterase inhibitor	GO:0004857; enzyme inhibitor activity; Molecular Function GO:0030599; pectinesterase activity; Molecular Function
SIN_1016400	7.71208	NA	NA	NA	NA	NA
SIN_1016401	292.55	HA22A_ARATH HVA22-like protein a OS=Arabidopsis thaliana GN=HVA22A PE=2 SV=1	B9R985_RICCO Protein HVA22, putative OS=Ricinus communis GN=RCOM_1514800 PE=4 SV=1	KDM3B, JMJD1B; lysine (K)-specific demethylase 3B; K11449 jumonji domain-containing protein 1 [EC:1.14.11.-]	IPR004345; TB2/DP1/HVA22-related protein	NA
SIN_1016403	0.484851	NA	NA	NA	NA	NA
SIN_1016404	NA	NA	NA	NA	NA	NA
SIN_1016406	6.1262	TCP14_ARATH Transcription factor TCP14 OS=Arabidopsis thaliana GN=TCP14 PE=2 SV=1	B9R988_RICCO Transcription factor, putative OS=Ricinus communis GN=RCOM_1514830 PE=4 SV=1	NA	IPR005333; Transcription factor, TCP IPR017887; Transcription factor TCP subgroup	NA
SIN_1016412	0.350549	NA	NA	NA	NA	NA
SIN_1016413	17.5034	Y4466_ARATH ZF-HD homeobox protein At4g24660 OS=Arabidopsis thaliana GN=At4g24660 PE=1 SV=1	B9T6Z4_RICCO Transcription factor, putative OS=Ricinus communis GN=RCOM_0107910 PE=4 SV=1	NA	IPR006456; ZF-HD homeobox protein, Cys/His-rich dimerisation domain	NA
SIN_1017300	0.611286	NA	NA	NA	NA	NA
SIN_1017315	0.67636	DR206_PEA Disease resistance response protein 206 OS=Pisum sativum GN=PI206 PE=2 SV=2	C6TAH7_SOYBN Putative uncharacterized protein OS=Glycine max PE=2 SV=1	NA	IPR004265; Plant disease resistance response protein	NA
SIN_1017321	55.7037	NA	NA	NA	NA	NA
SIN_1017325	71.6824	SE1L2_HUMAN Protein sel-1 homolog 2 OS=Homo sapiens GN=SEL1L2 PE=1 SV=2	B9IEC9_POPTR Predicted protein OS=Populus trichocarpa GN=POPTRDRAFT_575012 PE=4 SV=1	suppressor of lin-12-like protein-related / sel-1 protein-related; K07126	NA	NA
SIN_1017336	NA	NA	NA	NA	NA	NA
SIN_1017341	2.89992	RN141_CHICK RING finger protein 141 OS=Gallus gallus GN=RNF141 PE=2 SV=1	B9I3L5_POPTR Predicted protein OS=Populus trichocarpa GN=POPTRDRAFT_773133 PE=4 SV=1	NA	IPR001841; Zinc finger, RING-type IPR017907; Zinc finger, RING-type, conserved site	GO:0005515; protein binding; Molecular Function GO:0008270; zinc ion binding; Molecular Function
SIN_1017348	13.3502	SURF1_XENTR Surfeit locus protein 1 OS=Xenopus tropicalis GN=surf1 PE=2 SV=1	B9SXS0_RICCO Surfeit locus protein, putative OS=Ricinus communis GN=RCOM_0569510 PE=4 SV=1	Surfeit locus protein, putative; K12621 U6 snRNA-associated Sm-like protein LSm2	IPR002994; Surfeit locus 1	NA
SIN_1017354	7.96992	NA	NA	NA	NA	NA
SIN_1017357	7.71792	NA	NA	NA	NA	NA
SIN_1017361	NA	NA	NA	NA	NA	NA
SIN_1017365	NA	NA	NA	NA	NA	NA
SIN_1017369	1.28014	NA	NA	NA	NA	NA
SIN_1017373	382.443	NA	A0FJY4_TOBAC NIMIN2c protein OS=Nicotiana tabacum GN=NIMIN2c PE=2 SV=1	NA	NA	NA
SIN_1017380	0.637962	NA	NA	NA	NA	NA
SIN_1017381	0.424918	NA	NA	NA	NA	NA
SIN_1017383	NA	NA	NA	NA	NA	NA
SIN_1017385	18.8049	NA	D7SIW1_VITVI Whole genome shotgun sequence of line PN40024, scaffold_0.assembly12x (Fragment) OS=Vitis vinifera GN=VIT_00008249001 PE=4 SV=1	NA	NA	NA
SIN_1017386	0.688799	NA	NA	NA	NA	NA
SIN_1017388	3.70838	MYBJ_DICDI Myb-like protein J OS=Dictyostelium discoideum GN=mybJ PE=3 SV=1	B9RE35_RICCO DNA binding protein, putative OS=Ricinus communis GN=RCOM_1617720 PE=4 SV=1	NA	NA	NA
SIN_1017394	0.18211	NA	B9S2Z4_RICCO Glycosyltransferase, putative OS=Ricinus communis GN=RCOM_1535280 PE=4 SV=1	NA	IPR007657; Glycosyltransferase AER61, uncharacterised	GO:0016757; transferase activity, transferring glycosyl groups; Molecular Function
SIN_1017398	17.7693	NA	NA	NA	NA	NA
SIN_1017400	34.7747	AER61_BOVIN Uncharacterized glycosyltransferase AER61 OS=Bos taurus GN=AER61 PE=2 SV=1	B9I2I2_POPTR Predicted protein OS=Populus trichocarpa GN=POPTRDRAFT_569780 PE=4 SV=1	NA	IPR007657; Glycosyltransferase AER61, uncharacterised	GO:0016757; transferase activity, transferring glycosyl groups; Molecular Function
SIN_1017401	0.250234	AGO61_XENTR Uncharacterized glycosyltransferase AGO61 OS=Xenopus tropicalis GN=ago61 PE=2 SV=1	B9I2I2_POPTR Predicted protein OS=Populus trichocarpa GN=POPTRDRAFT_569780 PE=4 SV=1	NA	IPR007657; Glycosyltransferase AER61, uncharacterised	GO:0016757; transferase activity, transferring glycosyl groups; Molecular Function
SIN_1017404	56.532	NA	D7SJ44_VITVI Whole genome shotgun sequence of line PN40024, scaffold_0.assembly12x (Fragment) OS=Vitis vinifera GN=VIT_00008351001 PE=4 SV=1	NA	IPR006747; Protein of unknown function DUF599	NA
SIN_1017412	0.804249	NA	NA	NA	NA	NA
SIN_1017433	151.472	E13L3_ARATH Glucan endo-1,3-beta-glucosidase-like protein 3 OS=Arabidopsis thaliana GN=At5g08000 PE=1 SV=1	D7SI17_VITVI Whole genome shotgun sequence of line PN40024, scaffold_0.assembly12x (Fragment) OS=Vitis vinifera GN=VIT_00007873001 PE=4 SV=1	hypothetical protein LOC100263145; K14489 arabidopsis histidine kinase 2/3/4 (cytokinin receptor) [EC:2.7.13.3]	IPR012946; X8	NA
SIN_1017438	0.191604	EGS1_OCIBA Eugenol synthase 1 OS=Ocimum basilicum GN=EGS1 PE=1 SV=1	D7T3R4_VITVI Whole genome shotgun sequence of line PN40024, scaffold_88.assembly12x (Fragment) OS=Vitis vinifera GN=VIT_00037073001 PE=4 SV=1	isoflavone reductase, putative; K00224 [EC:1.3.1.-]	IPR008030; NmrA-like	NA
SIN_1017442	0.321816	NA	NA	NA	NA	NA
SIN_1017446	57.0524	NA	B9SDI2_RICCO Putative uncharacterized protein OS=Ricinus communis GN=RCOM_1517990 PE=4 SV=1	NA	NA	NA
SIN_1017447	2.25982	OLE16_BROSE Oleosin 16 kDa OS=Bromus secalinus GN=OLE16 PE=2 SV=1	A5BPD9_VITVI Putative uncharacterized protein OS=Vitis vinifera GN=VITISV_023324 PE=4 SV=1	NA	IPR000136; Oleosin	GO:0012511; monolayer-surrounded lipid storage body; Cellular Component GO:0016021; integral to membrane; Cellular Component
SIN_1017465	9.56036	NA	NA	NA	NA	NA
SIN_1017479	14.0288	FH20_ARATH Formin-like protein 20 OS=Arabidopsis thaliana GN=FH20 PE=2 SV=3	B9RLU7_RICCO Putative uncharacterized protein OS=Ricinus communis GN=RCOM_1471040 PE=4 SV=1	NA	IPR014020; Tensin phosphatase, C2 domain	GO:0005515; protein binding; Molecular Function
SIN_1017484	34.8247	NA	NA	NA	NA	NA
SIN_1017488	2.78128	TCF25_HUMAN Transcription factor 25 OS=Homo sapiens GN=TCF25 PE=1 SV=1	D7U7G8_VITVI Whole genome shotgun sequence of line PN40024, scaffold_48.assembly12x (Fragment) OS=Vitis vinifera GN=VIT_00027485001 PE=4 SV=1	NA	IPR006994; Basic helix-loop-helix, Nulp1-type	NA
SIN_1017490	70.5936	NA	D7SRU1_VITVI Whole genome shotgun sequence of line PN40024, scaffold_54.assembly12x (Fragment) OS=Vitis vinifera GN=VIT_00029461001 PE=4 SV=1	NA	NA	NA
SIN_1017491	0.461973	SRF5_ARATH Protein STRUBBELIG-RECEPTOR FAMILY 5 OS=Arabidopsis thaliana GN=SRF5 PE=2 SV=1	B9RHS8_RICCO Strubbelig receptor, putative OS=Ricinus communis GN=RCOM_1573320 PE=4 SV=1	si606018d05; LOC100283091; K13430 serine/threonine-protein kinase PBS1 [EC:2.7.11.1]	IPR001245; Serine-threonine/tyrosine-protein kinase IPR013210; Leucine-rich repeat-containing N-terminal, type 2	GO:0004672; protein kinase activity; Molecular Function GO:0006468; protein phosphorylation; Biological Process
SIN_1017495	3.249	NA	B9RHU1_RICCO Indole-3-acetic acid-induced protein ARG7, putative OS=Ricinus communis GN=RCOM_1573550 PE=4 SV=1	Indole-3-acetic acid-induced protein ARG7, putative; K14488 SAUR family protein	NA	NA
SIN_1017497	1.40908	NA	NA	NA	NA	NA
SIN_1017515	0.445009	NA	NA	NA	NA	NA
SIN_1017527	3.05149	NA	B9HK71_POPTR Predicted protein OS=Populus trichocarpa GN=POPTRDRAFT_563478 PE=4 SV=1	NA	IPR013536; WLM	NA
SIN_1020164	5.56537	NA	D7TEI0_VITVI Whole genome shotgun sequence of line PN40024, scaffold_59.assembly12x (Fragment) OS=Vitis vinifera GN=VIT_00030550001 PE=4 SV=1	NA	IPR008507; Protein of unknown function DUF789	NA
SIN_1020166	106.465	NA	B9N9I9_POPTR Predicted protein OS=Populus trichocarpa GN=POPTRDRAFT_585895 PE=4 SV=1	NA	NA	NA
SIN_1020175	61.9493	FYPP_PEA Phytochrome-associated serine/threonine protein phosphatase OS=Pisum sativum GN=FYPP PE=1 SV=1	D7TXY0_VITVI Serine/threonine-protein phosphatase (Fragment) OS=Vitis vinifera GN=VIT_00034357001 PE=3 SV=1	ATFYPP3 (FLOWER-SPECIFIC, PHYTOCHROME-ASSOCIATED PROTEIN PHOSPHATASE 3); protein binding / protein serine/threonine kinase/ protein serine/threonine phosphatase; K01090 protein phosphatase [EC:3.1.3.16]	IPR004843; Metallo-dependent phosphatase IPR006186; Serine/threonine-specific protein phosphatase/bis(5-nucleosyl)-tetraphosphatase	GO:0016787; hydrolase activity; Molecular Function
SIN_1020179	31.3972	NA	D7T7E0_VITVI Whole genome shotgun sequence of line PN40024, scaffold_39.assembly12x (Fragment) OS=Vitis vinifera GN=VIT_00024250001 PE=4 SV=1	NA	IPR004328; BRO1 domain	NA
SIN_1020188	0.447719	TTC1_BOVIN Tetratricopeptide repeat protein 1 OS=Bos taurus GN=TTC1 PE=2 SV=1	B6GVA2_SOLLC Tetratricopeptide repeat protein OS=Solanum lycopersicum GN=int106 PE=2 SV=1	NA	IPR013026; Tetratricopeptide repeat-containing IPR013105; Tetratricopeptide TPR2	GO:0005515; protein binding; Molecular Function
SIN_1020196	9.08077	AGD15_ARATH Probable ADP-ribosylation factor GTPase-activating protein AGD15 OS=Arabidopsis thaliana GN=AGD15 PE=2 SV=1	D7TXQ8_VITVI Whole genome shotgun sequence of line PN40024, scaffold_53.assembly12x (Fragment) OS=Vitis vinifera GN=VIT_00029355001 PE=4 SV=1	AGD5; AGD5 (ARF-GAP domain 5); ARF GTPase activator/ DNA binding / zinc ion binding; K12486 stromal membrane-associated protein	IPR001164; Arf GTPase activating protein	GO:0008060; ARF GTPase activator activity; Molecular Function GO:0008270; zinc ion binding; Molecular Function GO:0032312; regulation of ARF GTPase activity; Biological Process
SIN_1020202	34.8118	NA	NA	NA	NA	NA
SIN_1020211	50.9412	DJC15_MOUSE DnaJ homolog subfamily C member 15 OS=Mus musculus GN=Dnajc15 PE=2 SV=1	D7TXT5_VITVI Whole genome shotgun sequence of line PN40024, scaffold_53.assembly12x (Fragment) OS=Vitis vinifera GN=VIT_00029410001 PE=4 SV=1	mitochondrial import inner membrane translocase subunit TIM14; K09539 DnaJ homolog subfamily C member 19	IPR001623; Heat shock protein DnaJ, N-terminal	GO:0031072; heat shock protein binding; Molecular Function
SIN_1020236	0.586541	NA	NA	NA	NA	NA
SIN_1020246	3.51819	NA	NA	NA	NA	NA
SIN_1020254	0.836625	NA	B9HKK6_POPTR Predicted protein OS=Populus trichocarpa GN=POPTRDRAFT_563533 PE=4 SV=1	NA	NA	NA
SIN_1020267	0.363067	R1B17_SOLDE Putative late blight resistance protein homolog R1B-17 OS=Solanum demissum GN=R1B-17 PE=3 SV=1	Q9S7Q4_SOLTU Disease resistance protein Gpa2 OS=Solanum tuberosum GN=GPA2 PE=4 SV=1	cc-nbs-lrr resistance protein; K13457 disease resistance protein RPM1	IPR000767; Disease resistance protein IPR002182; NB-ARC	GO:0005524; ATP binding; Molecular Function GO:0006915; apoptosis; Biological Process GO:0006952; defense response; Biological Process
SIN_1020277	0.971242	NA	NA	NA	NA	NA
SIN_1020279	0.285207	NA	NA	NA	NA	NA
SIN_1020305	1.21564	M810_ARATH Uncharacterized mitochondrial protein AtMg00810 OS=Arabidopsis thaliana GN=AtMg00810 PE=4 SV=1	A5BNR5_VITVI Putative uncharacterized protein OS=Vitis vinifera GN=VITISV_035665 PE=4 SV=1	hypothetical protein LOC100247527; K10760 adenylate isopentenyltransferase (cytokinin synthase)	IPR013103; Reverse transcriptase, RNA-dependent DNA polymerase	NA
SIN_1020311	401.078	R27A2_ARATH 60S ribosomal protein L27a-2 OS=Arabidopsis thaliana GN=RPL27AB PE=2 SV=1	A5C234_VITVI Putative uncharacterized protein OS=Vitis vinifera GN=VITISV_026169 PE=3 SV=1	hypothetical protein LOC100250874; K02900 large subunit ribosomal protein L27Ae	IPR001196; Ribosomal protein L15, conserved site IPR021131; Ribosomal protein L18e/L15	GO:0003735; structural constituent of ribosome; Molecular Function GO:0005622; intracellular; Cellular Component GO:0005840; ribosome; Cellular Component GO:0006412; translation; Biological Process
SIN_1020330	79.1632	NA	NA	NA	NA	NA
SIN_1020331	17.0978	NA	NA	NA	NA	NA
SIN_1020332	61.0871	NA	NA	NA	NA	NA
SIN_1020333	12.464	NA	NA	NA	NA	NA
SIN_1020338	NA	NA	NA	NA	NA	NA
SIN_1020341	0.640275	RL23_ARATH 60S ribosomal protein L23 OS=Arabidopsis thaliana GN=RPL23A PE=2 SV=3	Q9ATF6_CASSA Ribosomal protein L17 OS=Castanea sativa PE=2 SV=1	hypothetical protein; K02894 large subunit ribosomal protein L23e	IPR000218; Ribosomal protein L14b/L23e	GO:0003735; structural constituent of ribosome; Molecular Function GO:0005840; ribosome; Cellular Component GO:0006412; translation; Biological Process
SIN_1020371	8.24802	YC47_SCHPO Uncharacterized WD repeat-containing protein C1672.07 OS=Schizosaccharomyces pombe (strain ATCC 38366 / 972) GN=SPCC1672.07 PE=2 SV=1	B9HBB5_POPTR Predicted protein OS=Populus trichocarpa GN=POPTRDRAFT_819132 PE=4 SV=1	hypothetical protein; K14554 U3 small nucleolar RNA-associated protein 21	IPR001680; WD40 repeat IPR017986; WD40-repeat-containing domain IPR019781; WD40 repeat, subgroup IPR019782; WD40 repeat 2	GO:0005515; protein binding; Molecular Function
SIN_1020372	1.30336	CCN1_ANTMA G2/mitotic-specific cyclin-1 OS=Antirrhinum majus PE=2 SV=1	Q9LKC6_CICAR Cyclin OS=Cicer arietinum PE=2 SV=1	NA	NA	NA
SIN_1020380	0.361691	NA	NA	NA	NA	NA
SIN_1020399	NA	NA	NA	NA	NA	NA
SIN_1020414	NA	RP8L4_ARATH Probable disease resistance RPP8-like protein 4 OS=Arabidopsis thaliana GN=RPP8L4 PE=2 SV=1	A1X877_SOLLC NRC1 OS=Solanum lycopersicum PE=2 SV=1	NA	NA	NA
SIN_1020422	3.29967	WDR36_HUMAN WD repeat-containing protein 36 OS=Homo sapiens GN=WDR36 PE=1 SV=1	D7THK7_VITVI Whole genome shotgun sequence of line PN40024, scaffold_7.assembly12x (Fragment) OS=Vitis vinifera GN=VIT_00034133001 PE=4 SV=1	hypothetical protein LOC100266615; K14554 U3 small nucleolar RNA-associated protein 21	NA	NA
SIN_1020425	0.566558	NA	NA	NA	NA	NA
SIN_1020426	1.77787	PP279_ARATH Pentatricopeptide repeat-containing protein At3g53170 OS=Arabidopsis thaliana GN=At3g53170 PE=2 SV=1	D7T358_VITVI Whole genome shotgun sequence of line PN40024, scaffold_64.assembly12x (Fragment) OS=Vitis vinifera GN=VIT_00032162001 PE=4 SV=1	NA	IPR002885; Pentatricopeptide repeat IPR009769; Domain of unknown function DUF1336	NA
SIN_1020442	0.294663	NA	NA	NA	NA	NA
SIN_1020443	0.615014	NA	NA	NA	NA	NA
SIN_1020444	NA	NA	NA	NA	IPR001810; F-box domain, cyclin-like	GO:0005515; protein binding; Molecular Function
SIN_1020446	0.490359	NA	NA	4-hydroxybenzoate octaprenyltransferase, putative; K06125 4-hydroxybenzoate hexaprenyltransferase [EC:2.5.1.-]	NA	NA
SIN_1020451	1.98081	NA	B9IEQ2_POPTR Predicted protein OS=Populus trichocarpa GN=POPTRDRAFT_575141 PE=4 SV=1	NA	IPR001092; Helix-loop-helix DNA-binding domain	GO:0030528; transcription regulator activity; Molecular Function GO:0045449; regulation of transcription; Biological Process
SIN_1020467	0.274635	REM16_ARATH B3 domain-containing protein REM16 OS=Arabidopsis thaliana GN=REM16 PE=2 SV=1	B7FNF2_MEDTR Putative uncharacterized protein OS=Medicago truncatula PE=2 SV=1	NA	IPR003340; Transcriptional factor B3	GO:0003677; DNA binding; Molecular Function GO:0006355; regulation of transcription, DNA-dependent; Biological Process
SIN_1020471	23.4766	DEGP9_ARATH Protease Do-like 9 OS=Arabidopsis thaliana GN=DEGP9 PE=2 SV=1	A5B4Z7_VITVI Putative uncharacterized protein OS=Vitis vinifera GN=VITISV_013882 PE=4 SV=1	NA	NA	NA
SIN_1020478	36.9262	NA	B9I368_POPTR Predicted protein OS=Populus trichocarpa GN=POPTRDRAFT_891949 PE=4 SV=1	NA	NA	NA
SIN_1020482	113.817	NA	D7SHX2_VITVI Whole genome shotgun sequence of line PN40024, scaffold_0.assembly12x (Fragment) OS=Vitis vinifera GN=VIT_00007816001 PE=4 SV=1	hypothetical protein LOC100264980; K02183 calmodulin	IPR012416; Calmodulin binding protein-like	NA
SIN_1020483	7.96783	NA	NA	NA	NA	NA
SIN_1020497	0.226623	MMP9_CANFA Matrix metalloproteinase-9 OS=Canis familiaris GN=MMP9 PE=2 SV=2	A5C783_VITVI Putative uncharacterized protein OS=Vitis vinifera GN=VITISV_030257 PE=4 SV=1	matrixin family protein; K07761 gelatinase A [EC:3.4.24.24]	IPR001818; Peptidase M10, metallopeptidase IPR021190; Peptidase M10A, matrix metallopeptidase	GO:0004222; metalloendopeptidase activity; Molecular Function GO:0006508; proteolysis; Biological Process GO:0008270; zinc ion binding; Molecular Function GO:0031012; extracellular matrix; Cellular Component
SIN_1020498	1.47332	NA	NA	NA	NA	NA
SIN_1020500	0.288835	POF1_SCHPO F-box/WD repeat-containing protein pof1 OS=Schizosaccharomyces pombe (strain ATCC 38366 / 972) GN=pof1 PE=1 SV=1	B9R8Y5_RICCO F-box and wd40 domain protein, putative OS=Ricinus communis GN=RCOM_1512590 PE=4 SV=1	Pfs, NACHT and WD domain protein (EC:2.4.2.-); K00777 [EC:2.4.2.-]	IPR001680; WD40 repeat IPR017986; WD40-repeat-containing domain IPR019781; WD40 repeat, subgroup IPR019782; WD40 repeat 2 IPR020472; G-protein beta WD-40 repeat	GO:0005515; protein binding; Molecular Function
SIN_1020504	NA	NA	NA	NA	NA	NA
SIN_1020505	10.7672	AIBP_MOUSE Apolipoprotein A-I-binding protein OS=Mus musculus GN=Apoa1bp PE=1 SV=1	E0CRS5_VITVI Whole genome shotgun sequence of line PN40024, scaffold_1.assembly12x (Fragment) OS=Vitis vinifera GN=VIT_00009125001 PE=3 SV=1	pnpo, im:7138360; pyridoxine 5'-phosphate oxidase; K00275 pyridoxamine 5'-phosphate oxidase [EC:1.4.3.5]	IPR004443; YjeF-related protein, N-terminal IPR011576; Pyridoxamine 5'-phosphate oxidase-like, FMN-binding domain	GO:0010181; FMN binding; Molecular Function
SIN_1020518	4.67892	FH8_ARATH Formin-like protein 8 OS=Arabidopsis thaliana GN=FH8 PE=1 SV=1	B9R8Z7_RICCO Actin binding protein, putative OS=Ricinus communis GN=RCOM_1512810 PE=4 SV=1	hypothetical protein; K04512 dishevelled associated activator of morphogenesis	IPR003104; Actin-binding FH2/DRF autoregulatory IPR015425; Actin-binding FH2	GO:0003779; actin binding; Molecular Function GO:0016043; cellular component organization; Biological Process GO:0030036; actin cytoskeleton organization; Biological Process
SIN_1021785	31.0109	CREG1_HUMAN Protein CREG1 OS=Homo sapiens GN=CREG1 PE=1 SV=1	B9GHI6_POPTR Predicted protein (Fragment) OS=Populus trichocarpa GN=POPTRDRAFT_177625 PE=4 SV=1	NA	NA	NA
SIN_1021787	519.164	MDHC_MAIZE Malate dehydrogenase, cytoplasmic OS=Zea mays PE=2 SV=2	B9NBW3_POPTR Malate dehydrogenase OS=Populus trichocarpa GN=POPTRDRAFT_747123 PE=3 SV=1	malate dehydrogenase (EC:1.1.1.37); K00025 malate dehydrogenase [EC:1.1.1.37]	IPR001236; Lactate/malate dehydrogenase, N-terminal IPR001252; Malate dehydrogenase, active site IPR022383; Lactate/malate dehydrogenase, C-terminal	GO:0006108; malate metabolic process; Biological Process GO:0016491; oxidoreductase activity; Molecular Function GO:0016615; malate dehydrogenase activity; Molecular Function GO:0055114; oxidation-reduction process; Biological Process
SIN_1021788	1.8759	MYB4_ORYSJ Myb-related protein Myb4 OS=Oryza sativa subsp. japonica GN=MYB4 PE=2 SV=2	P93391_TOBAC Myb-related transcription factor LBM3 OS=Nicotiana tabacum GN=myb1 PE=2 SV=1	MYB185; hypothetical protein; K09422 myb proto-oncogene protein, plant	IPR001005; SANT domain, DNA binding IPR014778; Myb, DNA-binding IPR017930; Transcription regulator HTH, Myb-type, DNA-binding	GO:0003677; DNA binding; Molecular Function
SIN_1021789	40.4724	EAF6_DANRE Chromatin modification-related protein MEAF6 OS=Danio rerio GN=meaf6 PE=2 SV=1	D7SZG6_VITVI Whole genome shotgun sequence of line PN40024, scaffold_49.assembly12x (Fragment) OS=Vitis vinifera GN=VIT_00027809001 PE=4 SV=1	hypothetical protein LOC100259638; K11344 chromatin modification-related protein EAF6	IPR015418; Histone H4 acetyltransferase, NuA4 complex, Eaf6	NA
SIN_1021793	28.7597	PP1_ORYSJ Serine/threonine-protein phosphatase PP1 OS=Oryza sativa subsp. japonica GN=Os03g0268000 PE=2 SV=2	O81955_CATRO Serine/threonine-protein phosphatase OS=Catharanthus roseus PE=2 SV=1	serine/threonine protein phosphatase, putative (EC:3.1.3.16); K06269 protein phosphatase 1, catalytic subunit [EC:3.1.3.16]	IPR004843; Metallo-dependent phosphatase IPR006186; Serine/threonine-specific protein phosphatase/bis(5-nucleosyl)-tetraphosphatase	GO:0016787; hydrolase activity; Molecular Function
SIN_1021795	72.0349	NA	NA	NA	NA	NA
SIN_1021798	1.72751	NA	NA	NA	NA	NA
SIN_1021800	13.8495	ERF92_ARATH Ethylene-responsive transcription factor 1B OS=Arabidopsis thaliana GN=ERF1B PE=2 SV=2	D8VD37_ACTDE Ethylene response factor 10 OS=Actinidia deliciosa GN=ERF10 PE=2 SV=1	ERF33; AP2/ERF domain-containing transcription factor; K14516 ethylene-responsive transcription factor 1	IPR001471; Pathogenesis-related transcriptional factor/ERF, DNA-binding	GO:0003700; sequence-specific DNA binding transcription factor activity; Molecular Function GO:0006355; regulation of transcription, DNA-dependent; Biological Process
SIN_1021808	1.44163	NA	NA	NA	NA	NA
SIN_1021816	112.435	ESCA_ARATH Putative DNA-binding protein ESCAROLA OS=Arabidopsis thaliana GN=ESC PE=2 SV=1	D7TXH3_VITVI Whole genome shotgun sequence of line PN40024, scaffold_81.assembly12x (Fragment) OS=Vitis vinifera GN=VIT_00036210001 PE=4 SV=1	NA	IPR005175; Domain of unknown function DUF296	NA
SIN_1021824	16.6373	Y5436_ARATH MATH domain-containing protein At5g43560 OS=Arabidopsis thaliana GN=At5g43560 PE=1 SV=1	A5C805_VITVI Putative uncharacterized protein OS=Vitis vinifera GN=VITISV_031499 PE=4 SV=1	NA	NA	NA
SIN_1021826	0.397765	NA	NA	NA	NA	NA
SIN_1021828	4.4194	NA	NA	NA	NA	NA
SIN_1021829	0.15751	UBP12_ARATH Ubiquitin carboxyl-terminal hydrolase 12 OS=Arabidopsis thaliana GN=UBP12 PE=1 SV=2	B9SDQ1_RICCO Ubiquitin carboxyl-terminal hydrolase, putative OS=Ricinus communis GN=RCOM_0423090 PE=4 SV=1	Ubiquitin carboxyl-terminal hydrolase, putative (EC:3.1.2.15); K11838 ubiquitin carboxyl-terminal hydrolase 7 [EC:3.1.2.15]	NA	NA
SIN_1021839	NA	NA	NA	NA	NA	NA
SIN_1021840	NA	NA	NA	NA	NA	NA
SIN_1021849	807.635	SSP5_STRGN Agglutinin receptor OS=Streptococcus gordonii GN=ssp5 PE=1 SV=2	NA	NA	NA	NA
SIN_1021854	3.21528	LAP4_DROME Protein lap4 OS=Drosophila melanogaster GN=scrib PE=1 SV=1	B9RTJ2_RICCO ATP binding protein, putative OS=Ricinus communis GN=RCOM_0910950 PE=4 SV=1	LRDD, DKFZp434D229, MGC16925, PIDD; leucine-rich repeats and death domain containing; K10130 leucine-rich repeats and death domain-containing protein	IPR000719; Protein kinase, catalytic domain IPR001611; Leucine-rich repeat IPR002290; Serine/threonine-protein kinase domain IPR003591; Leucine-rich repeat, typical subtype IPR017442; Serine/threonine-protein kinase-like domain IPR020635; Tyrosine-protein kinase, catalytic domain	GO:0004672; protein kinase activity; Molecular Function GO:0004674; protein serine/threonine kinase activity; Molecular Function GO:0005515; protein binding; Molecular Function GO:0005524; ATP binding; Molecular Function GO:0006468; protein phosphorylation; Biological Process
SIN_1021855	220.515	TMEDA_DICDI Transmembrane emp24 domain-containing protein A OS=Dictyostelium discoideum GN=empA PE=3 SV=1	C6T0D5_SOYBN Putative uncharacterized protein OS=Glycine max PE=2 SV=1	DDX55; DEAD (Asp-Glu-Ala-Asp) box polypeptide 55; K01529 [EC:3.6.1.-]	IPR009038; GOLD	GO:0006810; transport; Biological Process GO:0016021; integral to membrane; Cellular Component
SIN_1021860	6.09744	FBK50_ARATH F-box/kelch-repeat protein At3g06240 OS=Arabidopsis thaliana GN=At3g06240 PE=2 SV=1	C6TAK5_SOYBN Putative uncharacterized protein OS=Glycine max PE=2 SV=1	hypothetical protein LOC100252654; K10302 F-box protein 22	IPR001810; F-box domain, cyclin-like IPR013187; F-box associated domain, type 3	GO:0005515; protein binding; Molecular Function
SIN_1021861	1.13866	PPR39_ARATH Pentatricopeptide repeat-containing protein At1g12775, mitochondrial OS=Arabidopsis thaliana GN=At1g12775 PE=2 SV=1	D7TXD7_VITVI Whole genome shotgun sequence of line PN40024, scaffold_81.assembly12x (Fragment) OS=Vitis vinifera GN=VIT_00036255001 PE=4 SV=1	NA	IPR002885; Pentatricopeptide repeat	NA
SIN_1021863	NA	NA	NA	NA	NA	NA
SIN_1021867	12.9591	IQD1_ARATH Protein IQ-DOMAIN 1 OS=Arabidopsis thaliana GN=IQD1 PE=1 SV=1	A5AI31_VITVI Putative uncharacterized protein OS=Vitis vinifera GN=VITISV_013810 PE=4 SV=1	NA	IPR000048; IQ motif, EF-hand binding site	GO:0005515; protein binding; Molecular Function
SIN_1021877	NA	NA	NA	NA	NA	NA
SIN_1021878	0.988198	NA	B9RTN6_RICCO Lipid binding protein, putative OS=Ricinus communis GN=RCOM_0911710 PE=4 SV=1	NA	IPR003612; Plant lipid transfer protein/seed storage/trypsin-alpha amylase inhibitor	NA
SIN_1021881	3.13608	NA	NA	NA	NA	NA
SIN_1021886	15.1436	FDL11_ARATH Putative F-box/FBD/LRR-repeat protein At1g78760 OS=Arabidopsis thaliana GN=At1g78760 PE=4 SV=1	Q9FJ31_ARATH Genomic DNA, chromosome 5, TAC clone:K16L22 OS=Arabidopsis thaliana GN=At5g41830 PE=4 SV=1	NA	NA	NA
SIN_1021924	1.47811	ARGD_ALNGL Acetylornithine aminotransferase, mitochondrial OS=Alnus glutinosa GN=AG118 PE=2 SV=1	A9PF72_POPTR Putative uncharacterized protein OS=Populus trichocarpa PE=2 SV=1	acetylornithine aminotransferase, putative (EC:2.6.1.11); K00818 acetylornithine aminotransferase [EC:2.6.1.11]	IPR005814; Aminotransferase class-III	GO:0008483; transaminase activity; Molecular Function GO:0030170; pyridoxal phosphate binding; Molecular Function
SIN_1021928	81.6964	NA	NA	NA	NA	NA
SIN_1021931	2.91372	DCL4_ORYSJ Endoribonuclease Dicer homolog 4 OS=Oryza sativa subsp. japonica GN=DCL4 PE=2 SV=1	B9SMV4_RICCO Double-stranded RNA binding protein, putative OS=Ricinus communis GN=RCOM_0471170 PE=4 SV=1	Ribonuclease III, putative (EC:3.1.26.3); K11592 endoribonuclease Dicer [EC:3.1.26.-]	IPR001159; Double-stranded RNA-binding	GO:0003725; double-stranded RNA binding; Molecular Function GO:0005622; intracellular; Cellular Component
SIN_1021944	49.9752	CAF1F_ARATH Probable CCR4-associated factor 1 homolog 6 OS=Arabidopsis thaliana GN=CAF1-6 PE=2 SV=1	B9GVJ6_POPTR Predicted protein OS=Populus trichocarpa GN=POPTRDRAFT_554871 PE=4 SV=1	hypothetical protein LOC100250028; K12581 CCR4-NOT transcription complex subunit 7/8	IPR006941; Ribonuclease CAF1	GO:0005634; nucleus; Cellular Component
SIN_1021948	87.8141	NA	B9SMT2_RICCO Putative uncharacterized protein OS=Ricinus communis GN=RCOM_0470850 PE=4 SV=1	NA	IPR007942; Phospholipase-like, arabidopsis	NA
SIN_1021963	37.1806	P2C60_ARATH Probable protein phosphatase 2C 60 OS=Arabidopsis thaliana GN=At4g31860 PE=2 SV=1	B9HB66_POPTR Predicted protein OS=Populus trichocarpa GN=POPTRDRAFT_561999 PE=3 SV=1	hypothetical protein; K01090 protein phosphatase [EC:3.1.3.16]	IPR000222; Protein phosphatase 2C, manganese/magnesium aspartate binding site IPR001932; Protein phosphatase 2C-like IPR014045; Protein phosphatase 2C, N-terminal	GO:0003824; catalytic activity; Molecular Function GO:0004722; protein serine/threonine phosphatase activity; Molecular Function GO:0006470; protein dephosphorylation; Biological Process GO:0008287; protein serine/threonine phosphatase complex; Cellular Component
SIN_1021968	1.074	M3K4_HUMAN Mitogen-activated protein kinase kinase kinase 4 OS=Homo sapiens GN=MAP3K4 PE=1 SV=2	B9N9W3_POPTR Predicted protein (Fragment) OS=Populus trichocarpa GN=POPTRDRAFT_278472 PE=4 SV=1	hypothetical protein ; K04428 mitogen-activated protein kinase kinase kinase 4 [EC:2.7.11.25]	IPR000719; Protein kinase, catalytic domain IPR002290; Serine/threonine-protein kinase domain IPR017442; Serine/threonine-protein kinase-like domain IPR020635; Tyrosine-protein kinase, catalytic domain	GO:0004672; protein kinase activity; Molecular Function GO:0004674; protein serine/threonine kinase activity; Molecular Function GO:0005524; ATP binding; Molecular Function GO:0006468; protein phosphorylation; Biological Process
SIN_1021973	16.8652	NA	NA	NA	NA	NA
SIN_1021974	NA	NA	NA	NA	NA	NA
SIN_1022012	NA	M3K3_MOUSE Mitogen-activated protein kinase kinase kinase 3 OS=Mus musculus GN=Map3k3 PE=1 SV=1	B9SC81_RICCO ATP binding protein, putative OS=Ricinus communis GN=RCOM_1409160 PE=4 SV=1	Map3k3, AW548911, KIAA4031, MAPKKK3, Mekk3, mKIAA4031; mitogen-activated protein kinase kinase kinase 3 (EC:2.7.11.25); K04421 mitogen-activated protein kinase kinase kinase 3 [EC:2.7.11.25]	IPR000719; Protein kinase, catalytic domain IPR002290; Serine/threonine-protein kinase domain IPR008271; Serine/threonine-protein kinase, active site IPR017442; Serine/threonine-protein kinase-like domain	GO:0004672; protein kinase activity; Molecular Function GO:0004674; protein serine/threonine kinase activity; Molecular Function GO:0005524; ATP binding; Molecular Function GO:0006468; protein phosphorylation; Biological Process
SIN_1022014	27.6067	NA	B9NFM7_POPTR Predicted protein OS=Populus trichocarpa GN=POPTRDRAFT_579268 PE=4 SV=1	NA	NA	NA
SIN_1022020	0.186562	NA	NA	NA	NA	NA
SIN_1022030	0.291628	R15A1_ARATH 40S ribosomal protein S15a-1 OS=Arabidopsis thaliana GN=RPS15AA PE=2 SV=2	C6F117_SOYBN Putative ribosomal protein S15 OS=Glycine max PE=2 SV=1	30S ribosomal protein S8, putative; K02957 small subunit ribosomal protein S15Ae	IPR000630; Ribosomal protein S8	GO:0003735; structural constituent of ribosome; Molecular Function GO:0005622; intracellular; Cellular Component GO:0005840; ribosome; Cellular Component GO:0006412; translation; Biological Process
SIN_1022036	NA	NA	NA	NA	NA	NA
SIN_1022040	152.956	RS15A_DAUCA 40S ribosomal protein S15a OS=Daucus carota GN=RPS15A PE=2 SV=3	B3TLN9_ELAGV Cytoplasmic ribosomal protein S15a OS=Elaeis guineensis var. tenera PE=2 SV=1	hypothetical protein LOC100243108; K02957 small subunit ribosomal protein S15Ae	IPR000630; Ribosomal protein S8	GO:0003735; structural constituent of ribosome; Molecular Function GO:0005622; intracellular; Cellular Component GO:0005840; ribosome; Cellular Component GO:0006412; translation; Biological Process
SIN_1022046	3.6668	C82A3_SOYBN Cytochrome P450 82A3 OS=Glycine max GN=CYP82A3 PE=2 SV=1	A5BQG5_VITVI Putative uncharacterized protein OS=Vitis vinifera GN=VITISV_019026 PE=3 SV=1	CYP82C4; electron carrier/ heme binding / iron ion binding / monooxygenase/ oxygen binding; K00517 [EC:1.14.-.-]	IPR001128; Cytochrome P450 IPR002401; Cytochrome P450, E-class, group I IPR017972; Cytochrome P450, conserved site	GO:0004497; monooxygenase activity; Molecular Function GO:0005506; iron ion binding; Molecular Function GO:0009055; electron carrier activity; Molecular Function GO:0020037; heme binding; Molecular Function GO:0055114; oxidation-reduction process; Biological Process
SIN_1022052	1.9302	NA	NA	NA	NA	NA
SIN_1022061	15.1679	Y1848_ARATH Probable inactive receptor kinase At1g48480 OS=Arabidopsis thaliana GN=RKL1 PE=1 SV=1	B9IEF4_POPTR Predicted protein OS=Populus trichocarpa GN=POPTRDRAFT_824615 PE=4 SV=1	BRI1; BRI1 (BRASSINOSTEROID INSENSITIVE 1); kinase/ protein binding / protein heterodimerization/ protein homodimerization/ protein kinase/ protein serine/threonine kinase; K13415 protein brassinosteroid insensitive 1 [EC:2.7.10.1 2.7.11.1]	IPR000719; Protein kinase, catalytic domain IPR001245; Serine-threonine/tyrosine-protein kinase IPR001611; Leucine-rich repeat IPR013210; Leucine-rich repeat-containing N-terminal, type 2	GO:0004672; protein kinase activity; Molecular Function GO:0005515; protein binding; Molecular Function GO:0005524; ATP binding; Molecular Function GO:0006468; protein phosphorylation; Biological Process
SIN_1022062	20.197	Y1848_ARATH Probable inactive receptor kinase At1g48480 OS=Arabidopsis thaliana GN=RKL1 PE=1 SV=1	B9T5A8_RICCO ATP binding protein, putative OS=Ricinus communis GN=RCOM_0054530 PE=4 SV=1	BRASSINOSTEROID INSENSITIVE 1-associated receptor kinase 1 precursor, putative (EC:2.7.10.1 1.3.1.74); K13416 brassinosteroid insensitive 1-associated receptor kinase 1 [EC:2.7.10.1 2.7.11.1]	IPR000719; Protein kinase, catalytic domain IPR002290; Serine/threonine-protein kinase domain IPR017442; Serine/threonine-protein kinase-like domain	GO:0004672; protein kinase activity; Molecular Function GO:0004674; protein serine/threonine kinase activity; Molecular Function GO:0005524; ATP binding; Molecular Function GO:0006468; protein phosphorylation; Biological Process
SIN_1022063	89.3815	NADO1_ORYSJ Probable NAD(P)H-dependent oxidoreductase 1 OS=Oryza sativa subsp. japonica GN=Os10g0113000 PE=1 SV=1	D7SYC7_VITVI Whole genome shotgun sequence of line PN40024, scaffold_77.assembly12x (Fragment) OS=Vitis vinifera GN=VIT_00035129001 PE=4 SV=1	Os05g0456300; K00002 alcohol dehydrogenase (NADP+) [EC:1.1.1.2]	IPR018170; Aldo/keto reductase, conserved site IPR020471; Aldo/keto reductase subgroup IPR023210; NADP-dependent oxidoreductase domain	GO:0016491; oxidoreductase activity; Molecular Function GO:0055114; oxidation-reduction process; Biological Process
SIN_1022070	0.253995	NA	NA	NA	NA	NA
SIN_1022078	33.2913	PPA17_ARATH Purple acid phosphatase 17 OS=Arabidopsis thaliana GN=PAP17 PE=2 SV=1	A5BBI4_VITVI Putative uncharacterized protein OS=Vitis vinifera GN=VITISV_002197 PE=4 SV=1	PAP3; PAP3 (PURPLE ACID PHOSPHATASE 3); acid phosphatase/ protein serine/threonine phosphatase; K01078 acid phosphatase [EC:3.1.3.2]	IPR004843; Metallo-dependent phosphatase	GO:0016787; hydrolase activity; Molecular Function
SIN_1022079	347.267	PPA17_ARATH Purple acid phosphatase 17 OS=Arabidopsis thaliana GN=PAP17 PE=2 SV=1	B9T6A8_RICCO Tartrate-resistant acid phosphatase type 5, putative OS=Ricinus communis GN=RCOM_0208740 PE=4 SV=1	Tartrate-resistant acid phosphatase type 5 precursor, putative (EC:3.1.3.2); K01078 acid phosphatase [EC:3.1.3.2]	IPR004843; Metallo-dependent phosphatase	GO:0016787; hydrolase activity; Molecular Function
SIN_1022082	278.343	PPA3_ARATH Purple acid phosphatase 3 OS=Arabidopsis thaliana GN=PAP3 PE=2 SV=1	B9N388_POPTR Predicted protein OS=Populus trichocarpa GN=POPTRDRAFT_827761 PE=4 SV=1	PAP3; PAP3 (PURPLE ACID PHOSPHATASE 3); acid phosphatase/ protein serine/threonine phosphatase; K01078 acid phosphatase [EC:3.1.3.2]	IPR004843; Metallo-dependent phosphatase	GO:0016787; hydrolase activity; Molecular Function
SIN_1022115	17.2234	ZDHC9_ARATH Probable S-acyltransferase At3g26935 OS=Arabidopsis thaliana GN=At3g26935 PE=1 SV=1	D7SVL4_VITVI Whole genome shotgun sequence of line PN40024, scaffold_68.assembly12x (Fragment) OS=Vitis vinifera GN=VIT_00033036001 PE=4 SV=1	similar to slingshot-2L; K05766 slingshot	IPR001594; Zinc finger, DHHC-type, palmitoyltransferase	GO:0008270; zinc ion binding; Molecular Function
SIN_1022119	NA	NA	NA	NA	NA	NA
SIN_1022121	1.74453	NA	Q6TLJ2_ARATH TPD1 OS=Arabidopsis thaliana GN=TPD1 PE=1 SV=1	NA	NA	NA
SIN_1022122	55.7539	NA	NA	NA	NA	NA
SIN_1022141	6.77057	DJB12_HUMAN DnaJ homolog subfamily B member 12 OS=Homo sapiens GN=DNAJB12 PE=1 SV=4	B9GML5_POPTR Predicted protein (Fragment) OS=Populus trichocarpa GN=POPTRDRAFT_179138 PE=4 SV=1	NV15676; similar to DNA-J, putative; K09518 DnaJ homolog subfamily B member 12	IPR001623; Heat shock protein DnaJ, N-terminal IPR003095; Heat shock protein DnaJ IPR018253; Heat shock protein DnaJ, conserved site	GO:0006457; protein folding; Biological Process GO:0031072; heat shock protein binding; Molecular Function GO:0051082; unfolded protein binding; Molecular Function
SIN_1022148	71.5673	UMP7_ARATH Uncharacterized protein At5g63510, mitochondrial OS=Arabidopsis thaliana GN=At5g63510 PE=1 SV=1	D7MPP4_ARALL Putative uncharacterized protein OS=Arabidopsis lyrata subsp. lyrata GN=ARALYDRAFT_496538 PE=4 SV=1	NA	NA	NA
SIN_1022152	126.345	KING1_ARATH SNF1-related protein kinase regulatory subunit gamma 1 OS=Arabidopsis thaliana GN=KING1 PE=1 SV=2	B9RAG9_RICCO AMP-activated protein kinase, gamma regulatory subunit, putative OS=Ricinus communis GN=RCOM_1506390 PE=4 SV=1	NA	IPR000644; Cystathionine beta-synthase, core	GO:0005515; protein binding; Molecular Function
SIN_1001121	0.562801	NA	A5B5G3_VITVI Putative uncharacterized protein OS=Vitis vinifera GN=VITISV_019818 PE=4 SV=1	NA	IPR006564; Zinc finger, PMZ-type IPR007527; Zinc finger, SWIM-type	GO:0008270; zinc ion binding; Molecular Function
SIN_1001125	0.191317	NA	NA	NA	NA	NA
SIN_1001574	NA	NA	NA	NA	NA	NA
SIN_1001585	NA	NA	NA	NA	NA	NA
SIN_1001586	0.164601	NA	NA	NA	NA	NA
SIN_1001587	0.227494	SYNC1_ARATH Asparaginyl-tRNA synthetase, cytoplasmic 1 OS=Arabidopsis thaliana GN=SYNC1 PE=2 SV=1	D7TBC3_VITVI Whole genome shotgun sequence of line PN40024, scaffold_16.assembly12x (Fragment) OS=Vitis vinifera GN=VIT_00015254001 PE=3 SV=1	asparaginyl-tRNA synthetase (EC:6.1.1.22); K01893 asparaginyl-tRNA synthetase [EC:6.1.1.22]	NA	NA
SIN_1001588	6.4942	ODPB_ARATH Pyruvate dehydrogenase E1 component subunit beta, mitochondrial OS=Arabidopsis thaliana GN=PDH2 PE=1 SV=2	D7U603_VITVI Whole genome shotgun sequence of line PN40024, scaffold_146.assembly12x (Fragment) OS=Vitis vinifera GN=VIT_00000944001 PE=4 SV=1	hypothetical protein LOC100264409; K00162 pyruvate dehydrogenase E1 component subunit beta [EC:1.2.4.1]	IPR005475; Transketolase-like, pyrimidine-binding domain	NA
SIN_1001653	96.3542	NA	A9PGI1_POPTR Putative uncharacterized protein OS=Populus trichocarpa PE=2 SV=1	NA	NA	NA
SIN_1001657	0.239777	NA	NA	NA	NA	NA
SIN_1001665	57.1466	NA	NA	NA	NA	NA
SIN_1001863	NA	NA	NA	NA	NA	NA
SIN_1001874	228.915	NA	B9IQ17_POPTR Predicted protein OS=Populus trichocarpa GN=POPTRDRAFT_665578 PE=4 SV=1	NA	NA	NA
SIN_1001875	4.35753	NA	NA	NA	NA	NA
SIN_1001882	NA	PER2_MAIZE Peroxidase 2 OS=Zea mays GN=PER2 PE=2 SV=1	D7UA90_VITVI Whole genome shotgun sequence of line PN40024, scaffold_60.assembly12x (Fragment) OS=Vitis vinifera GN=VIT_00031311001 PE=4 SV=1	hypothetical protein LOC100241916; K00430 peroxidase [EC:1.11.1.7]	IPR000823; Plant peroxidase IPR002016; Haem peroxidase, plant/fungal/bacterial	GO:0004601; peroxidase activity; Molecular Function GO:0006979; response to oxidative stress; Biological Process GO:0020037; heme binding; Molecular Function GO:0055114; oxidation-reduction process; Biological Process
SIN_1001895	100.209	ASPL2_ARATH Aspartic proteinase-like protein 2 OS=Arabidopsis thaliana GN=At1g65240 PE=1 SV=2	B9RM62_RICCO Aspartic proteinase Asp1, putative OS=Ricinus communis GN=RCOM_1077820 PE=4 SV=1	aspartyl protease family protein; K00924 [EC:2.7.1.-]	IPR001461; Peptidase A1	GO:0004190; aspartic-type endopeptidase activity; Molecular Function GO:0006508; proteolysis; Biological Process
SIN_1001896	170.443	ASPL2_ARATH Aspartic proteinase-like protein 2 OS=Arabidopsis thaliana GN=At1g65240 PE=1 SV=2	D7SPN2_VITVI Whole genome shotgun sequence of line PN40024, scaffold_23.assembly12x (Fragment) OS=Vitis vinifera GN=VIT_00019071001 PE=4 SV=1	aspartyl protease family protein; K00924 [EC:2.7.1.-]	IPR001461; Peptidase A1	GO:0004190; aspartic-type endopeptidase activity; Molecular Function GO:0006508; proteolysis; Biological Process
SIN_1001903	2.03961	NA	NA	NA	NA	NA
SIN_1001904	13.5801	NA	NA	NA	NA	NA
SIN_1001906	NA	NA	NA	NA	NA	NA
SIN_1002140	NA	NA	NA	NA	NA	NA
SIN_1002416	NA	NA	NA	NA	NA	NA
SIN_1002419	NA	NA	NA	NA	NA	NA
SIN_1002431	15.7076	AVT1_YEAST Vacuolar amino acid transporter 1 OS=Saccharomyces cerevisiae (strain ATCC 204508 / S288c) GN=AVT1 PE=1 SV=1	B9SY73_RICCO Amino acid transporter, putative OS=Ricinus communis GN=RCOM_0481560 PE=4 SV=1	hypothetical protein; K14209 solute carrier family 36 (proton-coupled amino acid transporter), member 1	IPR013057; Amino acid transporter, transmembrane	NA
SIN_1002434	23.7152	RAB5C_BOVIN Ras-related protein Rab-5C OS=Bos taurus GN=RAB5C PE=2 SV=1	A5BW15_VITVI Whole genome shotgun sequence of line PN40024, scaffold_19.assembly12x OS=Vitis vinifera GN=VITISV_009584 PE=3 SV=1	ARA6; ARA6; GTP binding / GTPase; K07976 Rab family, other	IPR001806; Ras GTPase IPR003577; Ras small GTPase, Ras type IPR003578; Small GTPase, Rho type IPR003579; Ras small GTPase, Rab type IPR013753; Ras IPR020851; Small GTPase	GO:0005525; GTP binding; Molecular Function GO:0005622; intracellular; Cellular Component GO:0007264; small GTPase mediated signal transduction; Biological Process GO:0015031; protein transport; Biological Process
SIN_1002444	NA	IMDH2_ARATH Probable inosine-5'-monophosphate dehydrogenase OS=Arabidopsis thaliana GN=At1g16350 PE=2 SV=1	A7XZM6_CAMSI Inosine-5'-monophosphate dehydrogenase OS=Camellia sinensis GN=TIDH PE=2 SV=1	inosine-5'-monophosphate dehydrogenase, putative (EC:1.1.1.205); K00088 IMP dehydrogenase [EC:1.1.1.205]	IPR001093; IMP dehydrogenase/GMP reductase	GO:0003824; catalytic activity; Molecular Function GO:0055114; oxidation-reduction process; Biological Process
SIN_1002473	NA	NA	NA	NA	NA	NA
SIN_1002475	47.8191	GL93_ORYSJ Germin-like protein 9-3 OS=Oryza sativa subsp. japonica GN=Os09g0568700 PE=2 SV=1	D7TCS5_VITVI Whole genome shotgun sequence of line PN40024, scaffold_80.assembly12x (Fragment) OS=Vitis vinifera GN=VIT_00036097001 PE=4 SV=1	NA	IPR001929; Germin IPR006045; Cupin 1	GO:0030145; manganese ion binding; Molecular Function GO:0045735; nutrient reservoir activity; Molecular Function GO:0048046; apoplast; Cellular Component
SIN_1002487	35.5533	MIOX1_ARATH Inositol oxygenase 1 OS=Arabidopsis thaliana GN=MIOX1 PE=2 SV=1	D7U067_VITVI Whole genome shotgun sequence of line PN40024, scaffold_2.assembly12x (Fragment) OS=Vitis vinifera GN=VIT_00016929001 PE=4 SV=1	myo-inositol oxidase; K00469 inositol oxygenase [EC:1.13.99.1]	IPR007828; Inositol oxygenase	GO:0005506; iron ion binding; Molecular Function GO:0005737; cytoplasm; Cellular Component GO:0019310; inositol catabolic process; Biological Process GO:0050113; inositol oxygenase activity; Molecular Function GO:0055114; oxidation-reduction process; Biological Process
SIN_1002491	0.130074	NA	NA	NA	NA	NA
SIN_1002492	46.7535	CHMP5_DICDI Charged multivesicular body protein 5 OS=Dictyostelium discoideum GN=chmp5 PE=3 SV=1	B9RXZ5_RICCO Charged multivesicular body protein, putative OS=Ricinus communis GN=RCOM_1305670 PE=4 SV=1	Charged multivesicular body protein, putative; K12198 charged multivesicular body protein 5	IPR005024; Snf7	GO:0015031; protein transport; Biological Process
SIN_1002500	76.4131	FLA17_ARATH Fasciclin-like arabinogalactan protein 17 OS=Arabidopsis thaliana GN=FLA17 PE=2 SV=1	A9XTM0_GOSHI Fasciclin-like arabinogalactan protein 15 OS=Gossypium hirsutum GN=FLA15 PE=2 SV=1	NA	IPR000782; FAS1 domain	NA
SIN_1002511	30.9416	NA	D7T9W9_VITVI Whole genome shotgun sequence of line PN40024, scaffold_11.assembly12x (Fragment) OS=Vitis vinifera GN=VIT_00012221001 PE=4 SV=1	NA	NA	NA
SIN_1002518	0.431828	UPS5_ARATH Ureide permease 5 OS=Arabidopsis thaliana GN=UPS5 PE=2 SV=1	C0Z2W7_ARATH AT1G26440 protein OS=Arabidopsis thaliana GN=AT1G26440 PE=2 SV=1	NA	IPR009834; Ureide permease	NA
SIN_1002526	0.267644	HPSE3_ARATH Heparanase-like protein 3 OS=Arabidopsis thaliana GN=At5g34940 PE=2 SV=2	B9HXL4_POPTR Predicted protein OS=Populus trichocarpa GN=POPTRDRAFT_805321 PE=4 SV=1	hypothetical protein; K07964 heparanase 1 [EC:3.2.1.-]	NA	NA
SIN_1002535	33.5182	NA	NA	NA	IPR020949; Prion, copper binding octapeptide repeat	NA
SIN_1003341	NA	NA	NA	NA	NA	NA
SIN_1003349	NA	EXPB5_ARATH Expansin-B5 OS=Arabidopsis thaliana GN=EXPB5 PE=2 SV=2	C5Z8Y1_SORBI Putative uncharacterized protein Sb10g010580 OS=Sorghum bicolor GN=Sb10g010580 PE=3 SV=1	NA	IPR007112; Expansin/pollen allergen, DPBB domain IPR009009; Barwin-related endoglucanase	NA
SIN_1003351	NA	EXPB4_ARATH Expansin-B4 OS=Arabidopsis thaliana GN=EXPB4 PE=2 SV=1	Q9AXE4_TOBAC Beta-expansin-like protein OS=Nicotiana tabacum GN=PPAL PE=2 SV=1	NA	IPR005795; Major pollen allergen Lol pI IPR007112; Expansin/pollen allergen, DPBB domain IPR007117; Pollen allergen/expansin, C-terminal IPR009009; Barwin-related endoglucanase	GO:0005576; extracellular region; Cellular Component GO:0019953; sexual reproduction; Biological Process
SIN_1003356	17.1977	NA	D7UBU6_VITVI Whole genome shotgun sequence of line PN40024, scaffold_74.assembly12x (Fragment) OS=Vitis vinifera GN=VIT_00034700001 PE=4 SV=1	NA	NA	NA
SIN_1003360	28.7181	NA	D7UBW8_VITVI Whole genome shotgun sequence of line PN40024, scaffold_74.assembly12x (Fragment) OS=Vitis vinifera GN=VIT_00034734001 PE=4 SV=1	NA	NA	NA
SIN_1003373	4.57179	DNPEP_SCHPO Putative aspartyl aminopeptidase OS=Schizosaccharomyces pombe (strain ATCC 38366 / 972) GN=SPAC4F10.02 PE=2 SV=1	D7TXN1_VITVI Whole genome shotgun sequence of line PN40024, scaffold_106.assembly12x (Fragment) OS=Vitis vinifera GN=VIT_00011279001 PE=3 SV=1	hypothetical protein LOC100265348; K01267 aspartyl aminopeptidase [EC:3.4.11.21]	IPR001948; Peptidase M18	GO:0004177; aminopeptidase activity; Molecular Function GO:0005773; vacuole; Cellular Component GO:0006508; proteolysis; Biological Process GO:0008270; zinc ion binding; Molecular Function
SIN_1003378	65.1177	SAP4_ARATH Zinc finger A20 and AN1 domain-containing stress-associated protein 4 OS=Arabidopsis thaliana GN=SAP4 PE=1 SV=1	C6T3R9_SOYBN Putative uncharacterized protein OS=Glycine max PE=2 SV=1	zf(an1)-3, Ci-ZF(AN1)-3; zinc finger (AN1-like)-3; K12163 AN1-type zinc finger and ubiquitin domain-containing protein 1	IPR000058; Zinc finger, AN1-type	GO:0008270; zinc ion binding; Molecular Function
SIN_1003380	0.830879	GDL71_ARATH GDSL esterase/lipase At5g03610 OS=Arabidopsis thaliana GN=At5g03610 PE=2 SV=1	B9SRU3_RICCO Carboxylic ester hydrolase, putative OS=Ricinus communis GN=RCOM_0515640 PE=4 SV=1	Zeta-carotene desaturase, chloroplast precursor, putative (EC:1.14.99.30); K00514 zeta-carotene desaturase [EC:1.14.99.30]	IPR001087; Lipase, GDSL	GO:0006629; lipid metabolic process; Biological Process GO:0016788; hydrolase activity, acting on ester bonds; Molecular Function
SIN_1003382	2.11923	NA	D7UBY4_VITVI Whole genome shotgun sequence of line PN40024, scaffold_74.assembly12x (Fragment) OS=Vitis vinifera GN=VIT_00034759001 PE=4 SV=1	NA	IPR000048; IQ motif, EF-hand binding site	GO:0005515; protein binding; Molecular Function
SIN_1003383	4.8714	DNAJ_METTE Chaperone protein DnaJ OS=Methanosarcina thermophila GN=dnaJ PE=3 SV=1	B9SLF1_RICCO Putative uncharacterized protein OS=Ricinus communis GN=RCOM_0686080 PE=4 SV=1	DnaJ domain-containing protein ; K09528 DnaJ homolog subfamily C member 8	IPR001623; Heat shock protein DnaJ, N-terminal IPR003095; Heat shock protein DnaJ	GO:0006457; protein folding; Biological Process GO:0031072; heat shock protein binding; Molecular Function GO:0051082; unfolded protein binding; Molecular Function
SIN_1003384	0.25441	NA	NA	NA	NA	NA
SIN_1003385	0.18997	LGUL_BRAJU Lactoylglutathione lyase OS=Brassica juncea GN=GLY I PE=2 SV=1	Q9AXH1_AVIMR Glyoxalase I OS=Avicennia marina PE=2 SV=1	lactoylglutathione lyase, putative (EC:4.4.1.5); K01759 lactoylglutathione lyase [EC:4.4.1.5]	IPR018146; Glyoxalase I, conserved site	GO:0004462; lactoylglutathione lyase activity; Molecular Function GO:0046872; metal ion binding; Molecular Function
SIN_1003397	109.627	NA	NA	NA	NA	NA
SIN_1005562	NA	NA	NA	NA	NA	NA
SIN_1005566	NA	NA	NA	NA	NA	NA
SIN_1005567	NA	NA	NA	NA	NA	NA
SIN_1005582	0.645693	NA	NA	NA	NA	NA
SIN_1005591	0.361373	YCH4_YEAST Putative transposon Ty5-1 protein YCL074W OS=Saccharomyces cerevisiae (strain ATCC 204508 / S288c) GN=TY5A PE=5 SV=2	D5L227_9ROSI Reverse transcriptase (Fragment) OS=Corchorus olitorius PE=4 SV=1	hypothetical protein; K00140 methylmalonate-semialdehyde dehydrogenase [EC:1.2.1.27]	IPR013103; Reverse transcriptase, RNA-dependent DNA polymerase	NA
SIN_1005598	NA	NA	NA	NA	NA	NA
SIN_1005607	13.9631	NA	NA	NA	NA	NA
SIN_1005609	NA	NA	NA	NA	NA	NA
SIN_1005860	71.4146	DOF37_ARATH Dof zinc finger protein DOF3.7 OS=Arabidopsis thaliana GN=DOF3.7 PE=1 SV=2	E0CV81_VITVI Whole genome shotgun sequence of line PN40024, scaffold_98.assembly12x (Fragment) OS=Vitis vinifera GN=VIT_00038591001 PE=4 SV=1	NA	NA	NA
SIN_1005861	2.21124	NA	NA	NA	NA	NA
SIN_1005868	35.985	VPS26_ARATH Vacuolar protein sorting-associated protein 26 OS=Arabidopsis thaliana GN=At4g27690 PE=2 SV=2	Q3HRZ1_SOLTU Vacuolar protein sorting-associated protein 26-like protein OS=Solanum tuberosum PE=2 SV=1	NA	IPR005377; Vacuolar protein sorting-associated protein 26	GO:0007034; vacuolar transport; Biological Process GO:0030904; retromer complex; Cellular Component
SIN_1005879	88.0569	6PGL4_ORYSJ Probable 6-phosphogluconolactonase 4, chloroplastic OS=Oryza sativa subsp. japonica GN=Os09g0529100 PE=2 SV=2	E0CVA1_VITVI Whole genome shotgun sequence of line PN40024, scaffold_98.assembly12x (Fragment) OS=Vitis vinifera GN=VIT_00038616001 PE=4 SV=1	hypothetical protein LOC100248620; K01057 6-phosphogluconolactonase [EC:3.1.1.31]	IPR006148; Glucosamine/galactosamine-6-phosphate isomerase	GO:0005975; carbohydrate metabolic process; Biological Process
SIN_1005880	341.465	RL40_NICSY Ubiquitin-60S ribosomal protein L40 OS=Nicotiana sylvestris GN=UBICEP52-7 PE=2 SV=2	Q45W78_ARAHY Ubiquitin fusion protein OS=Arachis hypogaea PE=2 SV=1	similar to ubiquitin fusion protein; K02927 large subunit ribosomal protein L40e	IPR001975; Ribosomal protein L40e	GO:0003735; structural constituent of ribosome; Molecular Function GO:0005622; intracellular; Cellular Component GO:0005840; ribosome; Cellular Component GO:0006412; translation; Biological Process
SIN_1005889	2.57004	STML2_MOUSE Stomatin-like protein 2 OS=Mus musculus GN=Stoml2 PE=1 SV=1	D7TZV6_VITVI Whole genome shotgun sequence of line PN40024, scaffold_2.assembly12x (Fragment) OS=Vitis vinifera GN=VIT_00016796001 PE=4 SV=1	GA14145 gene product from transcript GA14145-RA; K03364 cell division cycle 20-like protein 1, cofactor of APC complex	IPR001107; Band 7 protein	NA
SIN_1005891	130.536	HS21C_SOLLC Small heat shock protein, chloroplastic OS=Solanum lycopersicum GN=HSP21 PE=2 SV=1	O80328_NICSY Heat shock protein 26 (Fragment) OS=Nicotiana sylvestris GN=hsp26 PE=3 SV=1	hypothetical protein; K13993 HSP20 family protein	IPR002068; Heat shock protein Hsp20	NA
SIN_1005904	455.068	RLA1_MAIZE 60S acidic ribosomal protein P1 OS=Zea mays GN=RPP1A PE=1 SV=1	Q9FLV1_ARATH 60s acidic ribosomal protein P1 OS=Arabidopsis thaliana GN=At5g24510 PE=4 SV=1	60S acidic ribosomal protein P1, putative; K02942 large subunit ribosomal protein LP1	IPR001813; Ribosomal protein 60S	GO:0003735; structural constituent of ribosome; Molecular Function GO:0005622; intracellular; Cellular Component GO:0005840; ribosome; Cellular Component GO:0006414; translational elongation; Biological Process
SIN_1005919	53.5507	NA	NA	NA	NA	NA
SIN_1005926	1.8391	NA	B9R9X5_RICCO Putative uncharacterized protein OS=Ricinus communis GN=RCOM_1501190 PE=4 SV=1	NA	NA	NA
SIN_1005962	80.4694	VIPI_SCHPO Protein vip1 OS=Schizosaccharomyces pombe (strain ATCC 38366 / 972) GN=vip1 PE=1 SV=1	D7T7N4_VITVI Whole genome shotgun sequence of line PN40024, scaffold_39.assembly12x (Fragment) OS=Vitis vinifera GN=VIT_00024381001 PE=4 SV=1	NA	IPR000504; RNA recognition motif domain	GO:0003676; nucleic acid binding; Molecular Function
SIN_1005980	0.264884	NA	NA	NA	NA	NA
SIN_1005982	5.12054	MCFJ_DICDI Mitochondrial substrate carrier family protein J OS=Dictyostelium discoideum GN=mcfJ PE=2 SV=1	B9S5T5_RICCO Mitochondrial carrier protein RIM2, putative OS=Ricinus communis GN=RCOM_0654330 PE=3 SV=1	mitochondrial carrier protein, putative; K03454 mitochondrial carrier protein, MC family	IPR018108; Mitochondrial substrate/solute carrier	NA
SIN_1006195	NA	NAC55_ARATH NAC domain-containing protein 55 OS=Arabidopsis thaliana GN=NAC055 PE=2 SV=1	B9IM14_POPTR NAC domain protein, IPR003441 OS=Populus trichocarpa GN=NAC090 PE=4 SV=1	NA	IPR003441; No apical meristem (NAM) protein	GO:0003677; DNA binding; Molecular Function GO:0045449; regulation of transcription; Biological Process
SIN_1006209	1.37544	NA	NA	NA	NA	NA
SIN_1006212	2.75789	NA	NA	NA	NA	NA
SIN_1006221	1.43032	LST8_DICDI Protein LST8 homolog OS=Dictyostelium discoideum GN=lst8 PE=1 SV=1	C6TD87_SOYBN Putative uncharacterized protein OS=Glycine max PE=2 SV=1	WD-repeat protein, putative (EC:2.7.11.7); K08266 G protein beta subunit-like	IPR001680; WD40 repeat IPR017986; WD40-repeat-containing domain IPR019775; WD40 repeat, conserved site IPR019781; WD40 repeat, subgroup IPR019782; WD40 repeat 2 IPR020472; G-protein beta WD-40 repeat	GO:0005515; protein binding; Molecular Function
SIN_1006227	28.5687	DNAJ6_ARATH Chaperone protein dnaJ 6 OS=Arabidopsis thaliana GN=ATJ6 PE=1 SV=1	D7TI11_VITVI Whole genome shotgun sequence of line PN40024, scaffold_7.assembly12x (Fragment) OS=Vitis vinifera GN=VIT_00033339001 PE=4 SV=1	hypothetical protein LOC100265910; K09529 DnaJ homolog subfamily C member 9	IPR001623; Heat shock protein DnaJ, N-terminal IPR003095; Heat shock protein DnaJ	GO:0006457; protein folding; Biological Process GO:0031072; heat shock protein binding; Molecular Function GO:0051082; unfolded protein binding; Molecular Function
SIN_1006230	0.33809	FLRT_CITMA Flavanone 7-O-glucoside 2''-O-beta-L-rhamnosyltransferase OS=Citrus maxima GN=C12RT1 PE=1 SV=1	B6EWZ4_LYCBA UDP-glucose:glucosyltransferase OS=Lycium barbarum GN=UGT94E2 PE=2 SV=1	hypothetical protein LOC100262460; K13495 cis-zeatin O-glucosyltransferase [EC:2.4.1.215]	IPR002213; UDP-glucuronosyl/UDP-glucosyltransferase	GO:0008152; metabolic process; Biological Process GO:0016758; transferase activity, transferring hexosyl groups; Molecular Function
SIN_1006238	0.211725	C93A3_SOYBN Cytochrome P450 93A3 OS=Glycine max GN=CYP93A3 PE=2 SV=1	B9II24_POPTR Cytochrome P450 OS=Populus trichocarpa GN=CYP93A4 PE=3 SV=1	hypothetical protein LOC100263810; K05280 flavonoid 3'-monooxygenase [EC:1.14.13.21]	IPR001128; Cytochrome P450	GO:0004497; monooxygenase activity; Molecular Function GO:0005506; iron ion binding; Molecular Function GO:0009055; electron carrier activity; Molecular Function GO:0020037; heme binding; Molecular Function
SIN_1006246	9.76878	HBP1C_WHEAT Transcription factor HBP-1b(c1) (Fragment) OS=Triticum aestivum PE=1 SV=2	Q52MZ2_TOBAC TGA10 transcription factor OS=Nicotiana tabacum PE=2 SV=1	hypothetical protein LOC100262335; K14431 transcription factor TGA	NA	NA
SIN_1006262	10.6863	NA	NA	NA	IPR005513; Late embryogenesis abundant protein, group 1	GO:0009790; embryo development; Biological Process
SIN_1006265	0.857145	NA	NA	NA	NA	NA
SIN_1006273	0.33818	GL21_ORYSJ Putative germin-like protein 2-1 OS=Oryza sativa subsp. japonica GN=Os02g0491600 PE=3 SV=1	B9SB16_RICCO Rhicadhesin receptor, putative OS=Ricinus communis GN=RCOM_1336550 PE=4 SV=1	NA	IPR001929; Germin IPR006045; Cupin 1 IPR019780; Germin, manganese binding site	GO:0030145; manganese ion binding; Molecular Function GO:0045735; nutrient reservoir activity; Molecular Function GO:0048046; apoplast; Cellular Component
SIN_1006276	0.221582	GL23_ORYSJ Putative germin-like protein 2-3 OS=Oryza sativa subsp. japonica GN=Os02g0491800 PE=3 SV=1	B9SB16_RICCO Rhicadhesin receptor, putative OS=Ricinus communis GN=RCOM_1336550 PE=4 SV=1	NA	NA	NA
SIN_1006283	1.3176	NA	NA	NA	NA	NA
SIN_1006285	9.90784	RNF5_CAEEL RING finger protein 5 OS=Caenorhabditis elegans GN=rnf-5 PE=1 SV=1	C6TK36_SOYBN Putative uncharacterized protein OS=Glycine max PE=2 SV=1	hypothetical protein; K10666 E3 ubiquitin-protein ligase RNF5 [EC:6.3.2.19]	IPR001841; Zinc finger, RING-type IPR017907; Zinc finger, RING-type, conserved site IPR018957; Zinc finger, C3HC4 RING-type	GO:0005515; protein binding; Molecular Function GO:0008270; zinc ion binding; Molecular Function
SIN_1006293	37.3928	NA	NA	NA	IPR010851; S locus-related glycoprotein 1 binding pollen coat	NA
SIN_1006295	4.04043	DR206_PEA Disease resistance response protein 206 OS=Pisum sativum GN=PI206 PE=2 SV=2	B9H9Z8_POPTR Predicted protein (Fragment) OS=Populus trichocarpa GN=POPTRDRAFT_416253 PE=4 SV=1	NA	IPR004265; Plant disease resistance response protein	NA
SIN_1006311	NA	NA	NA	NA	NA	NA
SIN_1006315	62.5582	NA	D7TI71_VITVI Whole genome shotgun sequence of line PN40024, scaffold_7.assembly12x (Fragment) OS=Vitis vinifera GN=VIT_00033408001 PE=4 SV=1	NA	IPR012438; Protein of unknown function DUF1639	NA
SIN_1006316	1.12423	NA	NA	NA	NA	NA
SIN_1006319	47.7529	TCPQ_DICDI T-complex protein 1 subunit theta OS=Dictyostelium discoideum GN=cct8 PE=3 SV=1	C0P8C6_MAIZE Putative uncharacterized protein OS=Zea mays PE=2 SV=1	hypothetical protein LOC100382493; K09500 T-complex protein 1 subunit theta	IPR002423; Chaperonin Cpn60/TCP-1 IPR017998; Chaperone, tailless complex polypeptide 1	GO:0005524; ATP binding; Molecular Function GO:0044267; cellular protein metabolic process; Biological Process
SIN_1006320	46.4042	TCPQ_MOUSE T-complex protein 1 subunit theta OS=Mus musculus GN=Cct8 PE=1 SV=3	D7TI60_VITVI Whole genome shotgun sequence of line PN40024, scaffold_7.assembly12x (Fragment) OS=Vitis vinifera GN=VIT_00033394001 PE=3 SV=1	hypothetical protein LOC100257135; K09500 T-complex protein 1 subunit theta	IPR002423; Chaperonin Cpn60/TCP-1	GO:0005524; ATP binding; Molecular Function GO:0044267; cellular protein metabolic process; Biological Process
SIN_1006325	1.00974	RS92_ARATH 40S ribosomal protein S9-2 OS=Arabidopsis thaliana GN=RPS9C PE=2 SV=1	A9PJU4_9ROSI Putative uncharacterized protein OS=Populus trichocarpa x Populus deltoides PE=2 SV=1	40S ribosomal protein S9 (RPS9); K02997 small subunit ribosomal protein S9e	IPR002942; RNA-binding S4	GO:0003723; RNA binding; Molecular Function
SIN_1006326	0.402124	H4_MASBA Histone H4 OS=Mastigamoeba balamuthi PE=3 SV=3	B4IQA5_DROSE Histone H4 OS=Drosophila sechellia GN=GM13181 PE=3 SV=1	similar to germinal histone H4 gene; K11254 histone H4	IPR001951; Histone H4 IPR004823; TATA box binding protein associated factor (TAF) IPR007125; Histone core IPR019809; Histone H4, conserved site	GO:0000786; nucleosome; Cellular Component GO:0003677; DNA binding; Molecular Function GO:0005634; nucleus; Cellular Component GO:0006334; nucleosome assembly; Biological Process GO:0006352; transcription initiation, DNA-dependent; Biological Process GO:0016986; transcription initiation factor activity; Molecular Function
SIN_1007056	7.22355	NA	B9RM22_RICCO Putative uncharacterized protein OS=Ricinus communis GN=RCOM_1077220 PE=4 SV=1	NA	NA	NA
SIN_1007058	101.982	HHT1_ARATH Omega-hydroxypalmitate O-feruloyl transferase OS=Arabidopsis thaliana GN=HHT1 PE=1 SV=1	D7U6H3_VITVI Whole genome shotgun sequence of line PN40024, scaffold_207.assembly12x (Fragment) OS=Vitis vinifera GN=VIT_00003748001 PE=4 SV=1	HCT; HCT (HYDROXYCINNAMOYL-COA SHIKIMATE/QUINATE HYDROXYCINNAMOYL TRANSFERASE); quinate O-hydroxycinnamoyltransferase/ shikimate O-hydroxycinnamoyltransferase/ transferase (EC:2.3.1.133); K13065 shikimate O-hydroxycinnamoyltransferase [EC:2.3.1.133]	IPR003480; Transferase	GO:0016747; transferase activity, transferring acyl groups other than amino-acyl groups; Molecular Function
SIN_1007068	NA	NA	NA	NA	IPR001810; F-box domain, cyclin-like	GO:0005515; protein binding; Molecular Function
SIN_1007072	8.25057	RAD21_XENLA Double-strand-break repair protein rad21 homolog OS=Xenopus laevis GN=rad21 PE=1 SV=1	D7SYP7_VITVI Whole genome shotgun sequence of line PN40024, scaffold_220.assembly12x (Fragment) OS=Vitis vinifera GN=VIT_00004000001 PE=4 SV=1	hypothetical protein LOC100263480; K06670 cohesin complex subunit SCC1	IPR006910; Rad21/Rec8-like protein, N-terminal	GO:0005515; protein binding; Molecular Function
SIN_1007073	23.2611	VATH_ARATH V-type proton ATPase subunit H OS=Arabidopsis thaliana GN=VHA-H PE=2 SV=1	D7T7L1_VITVI Whole genome shotgun sequence of line PN40024, scaffold_39.assembly12x (Fragment) OS=Vitis vinifera GN=VIT_00024344001 PE=4 SV=1	hypothetical protein LOC100240790; K02144 V-type H+-transporting ATPase 54 kD subunit [EC:3.6.3.14]	IPR000225; Armadillo IPR004908; ATPase, V1 complex, subunit H IPR011987; ATPase, V1 complex, subunit H, C-terminal	GO:0000221; vacuolar proton-transporting V-type ATPase, V1 domain; Cellular Component GO:0005515; protein binding; Molecular Function GO:0015991; ATP hydrolysis coupled proton transport; Biological Process GO:0016820; hydrolase activity, acting on acid anhydrides, catalyzing transmembrane movement of substances; Molecular Function GO:0046961; proton-transporting ATPase activity, rotational mechan…
SIN_1007091	0.536426	WAKLR_ARATH Wall-associated receptor kinase-like 21 OS=Arabidopsis thaliana GN=WAKL21 PE=1 SV=1	B9SHK5_RICCO Serine-threonine protein kinase, plant-type, putative OS=Ricinus communis GN=RCOM_1122520 PE=4 SV=1	si606018d05; LOC100283091; K13430 serine/threonine-protein kinase PBS1 [EC:2.7.11.1]	IPR000719; Protein kinase, catalytic domain IPR001245; Serine-threonine/tyrosine-protein kinase IPR002290; Serine/threonine-protein kinase domain IPR020635; Tyrosine-protein kinase, catalytic domain	GO:0004672; protein kinase activity; Molecular Function GO:0004674; protein serine/threonine kinase activity; Molecular Function GO:0005524; ATP binding; Molecular Function GO:0006468; protein phosphorylation; Biological Process
SIN_1007095	0.295882	LTL1_ARATH GDSL esterase/lipase LTL1 OS=Arabidopsis thaliana GN=LTL1 PE=2 SV=1	C4PG05_CAMSI Putative tea geometrid larvae-inducible protein OS=Camellia sinensis PE=2 SV=1	NA	IPR001087; Lipase, GDSL	GO:0006629; lipid metabolic process; Biological Process GO:0016788; hydrolase activity, acting on ester bonds; Molecular Function
SIN_1007099	15.8925	LCB1_YEAST Serine palmitoyltransferase 1 OS=Saccharomyces cerevisiae (strain ATCC 204508 / S288c) GN=LCB1 PE=1 SV=2	B3Y9H2_NICBE Serine palmitoyltransferase subunit I (Fragment) OS=Nicotiana benthamiana PE=2 SV=1	hypothetical protein LOC100254626; K00654 serine palmitoyltransferase [EC:2.3.1.50]	IPR004839; Aminotransferase, class I/classII	GO:0009058; biosynthetic process; Biological Process GO:0016769; transferase activity, transferring nitrogenous groups; Molecular Function GO:0030170; pyridoxal phosphate binding; Molecular Function
SIN_1007102	32.86	NA	NA	NA	NA	NA
SIN_1007107	0.997391	NA	B9IPC0_POPTR Predicted protein OS=Populus trichocarpa GN=POPTRDRAFT_573737 PE=4 SV=1	NA	IPR000008; C2 calcium-dependent membrane targeting	GO:0005515; protein binding; Molecular Function
SIN_1007114	37.478	IQD1_ARATH Protein IQ-DOMAIN 1 OS=Arabidopsis thaliana GN=IQD1 PE=1 SV=1	A5AES9_VITVI Putative uncharacterized protein OS=Vitis vinifera GN=VITISV_018782 PE=4 SV=1	NA	IPR000048; IQ motif, EF-hand binding site	GO:0005515; protein binding; Molecular Function
SIN_1007131	0.883485	NA	NA	NA	NA	NA
SIN_1007142	61.7222	MGLL_HUMAN Monoglyceride lipase OS=Homo sapiens GN=MGLL PE=1 SV=2	A5AN90_VITVI Putative uncharacterized protein OS=Vitis vinifera GN=VITISV_036229 PE=4 SV=1	mgll, MGC56561, cb909, wu:fc66g01, zgc:56561; monoglyceride lipase (EC:3.1.1.23); K01054 acylglycerol lipase [EC:3.1.1.23]	IPR022742; Alpha/beta hydrolase, N-terminal	NA
SIN_1007143	57.0747	NA	B9HG19_POPTR Predicted protein OS=Populus trichocarpa GN=POPTRDRAFT_563368 PE=4 SV=1	hypothetical protein LOC100266583; K00036 glucose-6-phosphate 1-dehydrogenase [EC:1.1.1.49]	IPR008906; HAT dimerisation	GO:0046983; protein dimerization activity; Molecular Function
SIN_1007153	0.403809	NA	NA	NA	NA	NA
SIN_1007154	1.3824	NA	NA	NA	NA	NA
SIN_1007168	NA	C71D8_SOYBN Cytochrome P450 71D8 OS=Glycine max GN=CYP71D8 PE=2 SV=1	B9NEX1_POPTR Cytochrome P450 OS=Populus trichocarpa GN=CYP706D2 PE=3 SV=1	Os10g0320100; K05280 flavonoid 3'-monooxygenase [EC:1.14.13.21]	IPR001128; Cytochrome P450	GO:0004497; monooxygenase activity; Molecular Function GO:0005506; iron ion binding; Molecular Function GO:0009055; electron carrier activity; Molecular Function GO:0020037; heme binding; Molecular Function
SIN_1008449	0.266481	NA	D7T9H0_VITVI Whole genome shotgun sequence of line PN40024, scaffold_11.assembly12x (Fragment) OS=Vitis vinifera GN=VIT_00012047001 PE=4 SV=1	NA	NA	NA
SIN_1008452	NA	NA	NA	NA	NA	NA
SIN_1008453	NA	NA	NA	NA	NA	NA
SIN_1008454	NA	NA	NA	NA	NA	NA
SIN_1008458	NA	NA	NA	NA	NA	NA
SIN_1008462	0.165047	NA	NA	NA	NA	NA
SIN_1008472	2.76429	M860_ARATH Uncharacterized mitochondrial protein AtMg00860 OS=Arabidopsis thaliana GN=AtMg00860 PE=4 SV=1	A5ADJ3_VITVI Putative uncharacterized protein OS=Vitis vinifera GN=VITISV_017554 PE=4 SV=1	Tf2-12; retrotransposable element; K07497 putative transposase	NA	NA
SIN_1008473	17.7541	NA	NA	NA	NA	NA
SIN_1008475	0.228063	NA	NA	NA	NA	NA
SIN_1008476	NA	NA	NA	NA	NA	NA
SIN_1008478	NA	NA	NA	NA	NA	NA
SIN_1008480	1.20583	NA	NA	NA	NA	NA
SIN_1008487	NA	NA	NA	NA	NA	NA
SIN_1008491	0.255239	NA	A5BND9_VITVI Putative uncharacterized protein OS=Vitis vinifera GN=VITISV_027369 PE=4 SV=1	NA	NA	NA
SIN_1008492	0.392615	NA	NA	NA	NA	NA
SIN_1008493	0.76236	NA	NA	NA	NA	NA
SIN_1012025	NA	PPME1_ARATH Pectinesterase PPME1 OS=Arabidopsis thaliana GN=PPME1 PE=1 SV=1	D8VPP5_OLEEU Pectinesterase OS=Olea europaea PE=2 SV=1	hypothetical protein LOC100244050; K01051 pectinesterase [EC:3.1.1.11]	IPR000070; Pectinesterase, catalytic	GO:0005618; cell wall; Cellular Component GO:0030599; pectinesterase activity; Molecular Function GO:0042545; cell wall modification; Biological Process
SIN_1012026	NA	PME48_ARATH Probable pectinesterase 48 OS=Arabidopsis thaliana GN=PME48 PE=2 SV=2	Q17ST3_SALKA Pectinesterase (Fragment) OS=Salsola kali PE=2 SV=1	hypothetical protein LOC100244050; K01051 pectinesterase [EC:3.1.1.11]	IPR000070; Pectinesterase, catalytic	GO:0005618; cell wall; Cellular Component GO:0030599; pectinesterase activity; Molecular Function GO:0042545; cell wall modification; Biological Process
SIN_1012027	3.27528	NA	NA	NA	NA	NA
SIN_1012028	4.25852	Y1869_ARATH Uncharacterized protein At1g28695 OS=Arabidopsis thaliana GN=At1g28695 PE=2 SV=1	B9RA21_RICCO Pentatricopeptide repeat-containing protein, putative OS=Ricinus communis GN=RCOM_1502850 PE=4 SV=1	NA	IPR005069; Nucleotide-diphospho-sugar transferase, predicted	NA
SIN_1012031	3.69391	NA	B9RA23_RICCO Putative uncharacterized protein OS=Ricinus communis GN=RCOM_1502870 PE=4 SV=1	NA	IPR000910; High mobility group, HMG1/HMG2	GO:0003677; DNA binding; Molecular Function
SIN_1012033	1.15397	NA	D7TTJ2_VITVI Whole genome shotgun sequence of line PN40024, scaffold_12.assembly12x (Fragment) OS=Vitis vinifera GN=VIT_00013266001 PE=4 SV=1	NA	NA	NA
SIN_1012043	16.7862	NA	Q8L610_ARATH Putative uncharacterized protein At5g01960 OS=Arabidopsis thaliana GN=At5g01960 PE=2 SV=1	NA	NA	NA
SIN_1012044	16.0466	RNFT2_HUMAN RING finger and transmembrane domain-containing protein 2 OS=Homo sapiens GN=RNFT2 PE=2 SV=2	D7TKY3_VITVI Whole genome shotgun sequence of line PN40024, scaffold_56.assembly12x (Fragment) OS=Vitis vinifera GN=VIT_00029861001 PE=4 SV=1	protein binding protein, putative; K10601 E3 ubiquitin-protein ligase synoviolin [EC:6.3.2.19]	IPR001841; Zinc finger, RING-type IPR017907; Zinc finger, RING-type, conserved site IPR018957; Zinc finger, C3HC4 RING-type	GO:0005515; protein binding; Molecular Function GO:0008270; zinc ion binding; Molecular Function
SIN_1012046	0.186578	Y5830_ARATH Probable inactive receptor kinase At5g58300 OS=Arabidopsis thaliana GN=At5g58300 PE=1 SV=1	B4F8Z2_MAIZE Putative uncharacterized protein OS=Zea mays PE=2 SV=1	NA	IPR017441; Protein kinase, ATP binding site	GO:0004672; protein kinase activity; Molecular Function GO:0005524; ATP binding; Molecular Function GO:0006468; protein phosphorylation; Biological Process
SIN_1012065	8.91378	ATL72_ARATH RING-H2 finger protein ATL72 OS=Arabidopsis thaliana GN=ATL72 PE=2 SV=1	B9S4E7_RICCO RING-H2 finger protein ATL3C, putative OS=Ricinus communis GN=RCOM_0689750 PE=4 SV=1	Nedd4 WW domain-binding protein 2; K11980 E3 ubiquitin-protein ligase RNF11	IPR001841; Zinc finger, RING-type	GO:0005515; protein binding; Molecular Function GO:0008270; zinc ion binding; Molecular Function
SIN_1012074	572.135	NA	NA	NA	NA	NA
SIN_1012076	4.34772	NA	D7LYC9_ARALL Putative uncharacterized protein OS=Arabidopsis lyrata subsp. lyrata GN=ARALYDRAFT_487324 PE=4 SV=1	NA	NA	NA
SIN_1012083	5.39762	NA	B9S4B9_RICCO Putative uncharacterized protein OS=Ricinus communis GN=RCOM_0689170 PE=4 SV=1	Os03g0816500; K03919 alkylated DNA repair protein [EC:1.14.11.-]	NA	NA
SIN_1012106	29.9048	KLHL8_MOUSE Kelch-like protein 8 OS=Mus musculus GN=Klhl8 PE=2 SV=1	D7T4I0_VITVI Whole genome shotgun sequence of line PN40024, scaffold_67.assembly12x (Fragment) OS=Vitis vinifera GN=VIT_00032736001 PE=4 SV=1	hypothetical protein ; K10455 kelch-like protein 18	IPR006652; Kelch repeat type 1 IPR013989; Development/cell death domain	GO:0005515; protein binding; Molecular Function
SIN_1012113	0.114572	NA	D7T4I9_VITVI Whole genome shotgun sequence of line PN40024, scaffold_67.assembly12x (Fragment) OS=Vitis vinifera GN=VIT_00032748001 PE=4 SV=1	NA	IPR004253; Domain of unknown function DUF231, plant	NA
SIN_1012117	6.58506	LBD12_ARATH LOB domain-containing protein 12 OS=Arabidopsis thaliana GN=LBD12 PE=2 SV=2	A5AV10_VITVI Putative uncharacterized protein OS=Vitis vinifera GN=VITISV_019140 PE=4 SV=1	hypothetical protein LOC100262205; K01955 carbamoyl-phosphate synthase large subunit [EC:6.3.5.5]	IPR004883; Lateral organ boundaries, LOB	NA
SIN_1012133	3.09319	GDL47_ARATH GDSL esterase/lipase At2g40250 OS=Arabidopsis thaliana GN=At2g40250 PE=2 SV=1	B9SQQ5_RICCO Zinc finger protein, putative OS=Ricinus communis GN=RCOM_0839620 PE=4 SV=1	Zeta-carotene desaturase, chloroplast precursor, putative (EC:1.14.99.30); K00514 zeta-carotene desaturase [EC:1.14.99.30]	IPR001087; Lipase, GDSL	GO:0006629; lipid metabolic process; Biological Process GO:0016788; hydrolase activity, acting on ester bonds; Molecular Function
SIN_1012137	3.38332	DBNBT_TAXCA 3'-N-debenzoyl-2'-deoxytaxol N-benzoyltransferase OS=Taxus canadensis GN=TAX10 PE=1 SV=1	B9HHT4_POPTR Predicted protein OS=Populus trichocarpa GN=POPTRDRAFT_803327 PE=4 SV=1	NA	IPR003480; Transferase	GO:0016747; transferase activity, transferring acyl groups other than amino-acyl groups; Molecular Function
SIN_1012145	0.626254	GUN12_ARATH Endoglucanase 12 OS=Arabidopsis thaliana GN=At2g44540 PE=2 SV=1	Q9XF22_NICAL Cellulase homolog OS=Nicotiana alata PE=2 SV=1	hypothetical protein; K01179 endoglucanase [EC:3.2.1.4]	IPR001701; Glycoside hydrolase, family 9 IPR018221; Glycoside hydrolase, family 9, active site	GO:0004553; hydrolase activity, hydrolyzing O-glycosyl compounds; Molecular Function GO:0005975; carbohydrate metabolic process; Biological Process
SIN_1012149	0.57445	NA	NA	NA	NA	NA
SIN_1012170	0.470467	NA	NA	NA	NA	NA
SIN_1012184	77.8974	COI1_ARATH Coronatine-insensitive protein 1 OS=Arabidopsis thaliana GN=COI1 PE=1 SV=1	Q6TDU2_SOLLC Coronatine-insensitive 1 OS=Solanum lycopersicum GN=Coi1 PE=2 SV=1	hypothetical protein LOC100254771; K13463 coronatine-insensitive protein 1	NA	NA
SIN_1012190	32.1183	SF3_HELAN Pollen-specific protein SF3 OS=Helianthus annuus GN=SF3 PE=2 SV=1	P93356_TOBAC LIM domain protein WLIM2 OS=Nicotiana tabacum GN=SF3 PE=2 SV=1	hypothetical protein; K09377 cysteine and glycine-rich protein	IPR001781; Zinc finger, LIM-type	GO:0008270; zinc ion binding; Molecular Function
SIN_1012192	1.29678	S35E4_RAT Solute carrier family 35 member E4 OS=Rattus norvegicus GN=Slc35e4 PE=2 SV=1	A5BSA8_VITVI Putative uncharacterized protein OS=Vitis vinifera GN=VITISV_014591 PE=4 SV=1	cell division protein kinase 11B-like; K08818 cell division cycle 2-like [EC:2.7.11.22]	IPR004853; Domain of unknown function DUF250	NA
SIN_1012205	0.266765	NA	NA	NA	NA	NA
SIN_1012207	0.22465	Y4391_ARATH Probable receptor-like protein kinase At4g39110 OS=Arabidopsis thaliana GN=At4g39110 PE=1 SV=1	B8AK79_ORYSI Putative uncharacterized protein OS=Oryza sativa subsp. indica GN=OsI_13615 PE=4 SV=1	protein kinase family protein; K04733 interleukin-1 receptor-associated kinase 4 [EC:2.7.11.1]	IPR001245; Serine-threonine/tyrosine-protein kinase IPR020635; Tyrosine-protein kinase, catalytic domain	GO:0004672; protein kinase activity; Molecular Function GO:0006468; protein phosphorylation; Biological Process
SIN_1012213	107.509	SCMC2_RAT Calcium-binding mitochondrial carrier protein SCaMC-2 OS=Rattus norvegicus GN=Slc25a25 PE=1 SV=1	B9HT50_POPTR Predicted protein OS=Populus trichocarpa GN=POPTRDRAFT_833789 PE=3 SV=1	Slc25a30, 4933433D23Rik, AV025504, AV221431, AW319655, KMCP1; solute carrier family 25, member 30; K03454 mitochondrial carrier protein, MC family	IPR002067; Mitochondrial carrier protein IPR018108; Mitochondrial substrate/solute carrier	GO:0005488; binding; Molecular Function GO:0005743; mitochondrial inner membrane; Cellular Component GO:0006810; transport; Biological Process GO:0055085; transmembrane transport; Biological Process
SIN_1012224	6.95795	RBE_ARATH Probable transcriptional regulator RABBIT EARS OS=Arabidopsis thaliana GN=RBE PE=2 SV=2	B9SDZ4_RICCO Transcriptional regulator SUPERMAN, putative OS=Ricinus communis GN=RCOM_1480880 PE=4 SV=1	NA	IPR007087; Zinc finger, C2H2-type IPR015880; Zinc finger, C2H2-like	GO:0005622; intracellular; Cellular Component GO:0008270; zinc ion binding; Molecular Function
SIN_1012231	1.96296	HCBT2_DIACA Anthranilate N-benzoyltransferase protein 2 OS=Dianthus caryophyllus GN=HCBT2 PE=1 SV=1	D7UBL4_VITVI Whole genome shotgun sequence of line PN40024, scaffold_103.assembly12x (Fragment) OS=Vitis vinifera GN=VIT_00010912001 PE=4 SV=1	HCQ2; hydroxycinnamoyl CoA shikimate/quinate hydroxycinnamoyltransferase (EC:2.3.1.133); K13065 shikimate O-hydroxycinnamoyltransferase [EC:2.3.1.133]	IPR003480; Transferase	GO:0016747; transferase activity, transferring acyl groups other than amino-acyl groups; Molecular Function
SIN_1016423	NA	DPP9_MOUSE Dipeptidyl peptidase 9 OS=Mus musculus GN=Dpp9 PE=2 SV=2	A5C1G2_VITVI Putative uncharacterized protein OS=Vitis vinifera GN=VITISV_002739 PE=4 SV=1	dipeptidyl peptidase IV, putative (EC:3.4.14.5); K01278 dipeptidyl-peptidase 4 [EC:3.4.14.5]	IPR001375; Peptidase S9, prolyl oligopeptidase, catalytic domain	GO:0006508; proteolysis; Biological Process GO:0008236; serine-type peptidase activity; Molecular Function
SIN_1016449	56.3556	BRXL1_ARATH Protein Brevis radix-like 1 OS=Arabidopsis thaliana GN=BRXL1 PE=2 SV=2	D7M020_ARALL Putative uncharacterized protein OS=Arabidopsis lyrata subsp. lyrata GN=ARALYDRAFT_488958 PE=4 SV=1	NA	IPR013591; Brevis radix-like domain	NA
SIN_1016450	5.20827	Y4374_ARATH Probable inactive receptor kinase At4g23740 OS=Arabidopsis thaliana GN=At4g23740 PE=1 SV=1	E0CUK6_VITVI Whole genome shotgun sequence of line PN40024, scaffold_50.assembly12x (Fragment) OS=Vitis vinifera GN=VIT_00028727001 PE=4 SV=1	hypothetical protein; K13415 protein brassinosteroid insensitive 1 [EC:2.7.10.1 2.7.11.1]	IPR000719; Protein kinase, catalytic domain IPR002290; Serine/threonine-protein kinase domain IPR017442; Serine/threonine-protein kinase-like domain IPR020635; Tyrosine-protein kinase, catalytic domain	GO:0004672; protein kinase activity; Molecular Function GO:0004674; protein serine/threonine kinase activity; Molecular Function GO:0005524; ATP binding; Molecular Function GO:0006468; protein phosphorylation; Biological Process
SIN_1016452	NA	NA	NA	NA	NA	NA
SIN_1016453	0.836361	Y5830_ARATH Probable inactive receptor kinase At5g58300 OS=Arabidopsis thaliana GN=At5g58300 PE=1 SV=1	B4F8Z2_MAIZE Putative uncharacterized protein OS=Zea mays PE=2 SV=1	Os01g0718300; K13415 protein brassinosteroid insensitive 1 [EC:2.7.10.1 2.7.11.1]	IPR000719; Protein kinase, catalytic domain IPR001245; Serine-threonine/tyrosine-protein kinase	GO:0004672; protein kinase activity; Molecular Function GO:0005524; ATP binding; Molecular Function GO:0006468; protein phosphorylation; Biological Process
SIN_1016454	233.545	NA	NA	NA	NA	NA
SIN_1016455	NA	Y4374_ARATH Probable inactive receptor kinase At4g23740 OS=Arabidopsis thaliana GN=At4g23740 PE=1 SV=1	E0CUK6_VITVI Whole genome shotgun sequence of line PN40024, scaffold_50.assembly12x (Fragment) OS=Vitis vinifera GN=VIT_00028727001 PE=4 SV=1	Os01g0718300; K13415 protein brassinosteroid insensitive 1 [EC:2.7.10.1 2.7.11.1]	IPR000719; Protein kinase, catalytic domain IPR002290; Serine/threonine-protein kinase domain IPR017442; Serine/threonine-protein kinase-like domain	GO:0004672; protein kinase activity; Molecular Function GO:0004674; protein serine/threonine kinase activity; Molecular Function GO:0005524; ATP binding; Molecular Function GO:0006468; protein phosphorylation; Biological Process
SIN_1016456	44.4303	Y4374_ARATH Probable inactive receptor kinase At4g23740 OS=Arabidopsis thaliana GN=At4g23740 PE=1 SV=1	E0CUK6_VITVI Whole genome shotgun sequence of line PN40024, scaffold_50.assembly12x (Fragment) OS=Vitis vinifera GN=VIT_00028727001 PE=4 SV=1	hypothetical protein; K13415 protein brassinosteroid insensitive 1 [EC:2.7.10.1 2.7.11.1]	IPR000719; Protein kinase, catalytic domain IPR001245; Serine-threonine/tyrosine-protein kinase IPR002290; Serine/threonine-protein kinase domain IPR020635; Tyrosine-protein kinase, catalytic domain	GO:0004672; protein kinase activity; Molecular Function GO:0004674; protein serine/threonine kinase activity; Molecular Function GO:0005524; ATP binding; Molecular Function GO:0006468; protein phosphorylation; Biological Process
SIN_1016457	5.11109	NA	NA	NA	NA	NA
SIN_1016474	183.397	RTNLA_ARATH Reticulon-like protein B1 OS=Arabidopsis thaliana GN=RTNLB1 PE=1 SV=1	Q2PYX0_SOLTU Putative 24 kDa seed maturation protein-like protein OS=Solanum tuberosum PE=2 SV=1	hypothetical protein; K00861 riboflavin kinase [EC:2.7.1.26]	IPR003388; Reticulon	GO:0005783; endoplasmic reticulum; Cellular Component
SIN_1016481	2.36382	NA	E0CUR1_VITVI Whole genome shotgun sequence of line PN40024, scaffold_50.assembly12x (Fragment) OS=Vitis vinifera GN=VIT_00028798001 PE=4 SV=1	NA	IPR004864; Late embryogenesis abundant protein, group 2	NA
SIN_1016487	5.9409	NA	NA	NA	NA	NA
SIN_1016510	2.67091	U326_ARATH UPF0326 protein At4g17486 OS=Arabidopsis thaliana GN=At4g17486 PE=2 SV=1	B9H3G9_POPTR Predicted protein OS=Populus trichocarpa GN=POPTRDRAFT_1075865 PE=4 SV=1	NA	IPR008580; Domain of unknown function DUF862, eukaryotic	NA
SIN_1016515	5.75865	NIP51_ARATH Probable aquaporin NIP5-1 OS=Arabidopsis thaliana GN=NIP5-1 PE=2 SV=1	D7TVX3_VITVI Whole genome shotgun sequence of line PN40024, scaffold_25.assembly12x (Fragment) OS=Vitis vinifera GN=VIT_00019729001 PE=3 SV=1	NIP5;1; NIP5;1; arsenite transmembrane transporter/ boron transporter/ water channel; K09874 aquaporin NIP	IPR000425; Major intrinsic protein IPR022357; Major intrinsic protein, conserved site	GO:0005215; transporter activity; Molecular Function GO:0006810; transport; Biological Process GO:0016020; membrane; Cellular Component
SIN_1016523	NA	NA	Q6V7U8_SOLLC Putative anthocyanin permease OS=Solanum lycopersicum PE=2 SV=1	NA	NA	NA
SIN_1016545	0.907679	RUMI_CULQU O-glucosyltransferase rumi homolog OS=Culex quinquefasciatus GN=CPIJ013394 PE=3 SV=1	B9R9B3_RICCO KDEL motif-containing protein 1, putative OS=Ricinus communis GN=RCOM_1495960 PE=4 SV=1	hypothetical protein; K13667 protein glucosyltransferase [EC:2.4.1.-]	IPR006598; Lipopolysaccharide-modifying protein	NA
SIN_1016578	23.6691	FB345_ARATH F-box protein At4g00755 OS=Arabidopsis thaliana GN=At4g00755 PE=2 SV=1	D7TMW0_VITVI Whole genome shotgun sequence of line PN40024, scaffold_100.assembly12x (Fragment) OS=Vitis vinifera GN=VIT_00010615001 PE=4 SV=1	NA	IPR018957; Zinc finger, C3HC4 RING-type	NA
SIN_1016580	43.3096	SEUSS_ARATH Transcriptional corepressor SEUSS OS=Arabidopsis thaliana GN=SEU PE=1 SV=1	Q6H974_ANTMA SEU1 protein OS=Antirrhinum majus PE=2 SV=1	NA	NA	NA
SIN_1016593	48.0543	C3H48_ARATH Zinc finger CCCH domain-containing protein 48 OS=Arabidopsis thaliana GN=ZFWD1 PE=2 SV=1	D7MG04_ARALL Putative uncharacterized protein OS=Arabidopsis lyrata subsp. lyrata GN=ARALYDRAFT_329122 PE=4 SV=1	mhkB; Alpha kinase family protein; K00924 [EC:2.7.1.-]	IPR000571; Zinc finger, CCCH-type IPR001680; WD40 repeat IPR017986; WD40-repeat-containing domain IPR019775; WD40 repeat, conserved site IPR019781; WD40 repeat, subgroup IPR019782; WD40 repeat 2 IPR020472; G-protein beta WD-40 repeat	GO:0003676; nucleic acid binding; Molecular Function GO:0005515; protein binding; Molecular Function GO:0008270; zinc ion binding; Molecular Function
SIN_1016597	1.93797	NA	NA	NA	NA	NA
SIN_1016599	65.6845	NA	A5BF42_VITVI Putative uncharacterized protein OS=Vitis vinifera GN=VITISV_019793 PE=4 SV=1	NA	NA	NA
SIN_1016631	16.7944	SAP5_ORYSJ Zinc finger A20 and AN1 domain-containing stress-associated protein 5 OS=Oryza sativa subsp. japonica GN=SAP5 PE=2 SV=1	A8QZ67_MAIZE AN12 OS=Zea mays PE=2 SV=1	similar to mCG129107; K12163 AN1-type zinc finger and ubiquitin domain-containing protein 1	IPR000058; Zinc finger, AN1-type	GO:0008270; zinc ion binding; Molecular Function
SIN_1016649	190.334	RS13_SOYBN 40S ribosomal protein S13 OS=Glycine max GN=RPS13 PE=2 SV=1	A5B3K9_VITVI Putative uncharacterized protein OS=Vitis vinifera GN=VITISV_028568 PE=3 SV=1	hypothetical protein LOC100242146; K02953 small subunit ribosomal protein S13e	IPR000589; Ribosomal protein S15 IPR012606; Ribosomal protein S13/S15, N-terminal	GO:0003735; structural constituent of ribosome; Molecular Function GO:0005622; intracellular; Cellular Component GO:0005840; ribosome; Cellular Component GO:0006412; translation; Biological Process
SIN_1016654	6.33449	NA	NA	NA	NA	NA
SIN_1016662	46.0264	PME2_CITSI Pectinesterase 2 OS=Citrus sinensis GN=PECS-2.1 PE=2 SV=1	B9R9R5_RICCO Pectinesterase OS=Ricinus communis GN=RCOM_1500190 PE=3 SV=1	Pectinesterase-2 precursor, putative (EC:3.1.1.11); K01051 pectinesterase [EC:3.1.1.11]	IPR000070; Pectinesterase, catalytic	GO:0005618; cell wall; Cellular Component GO:0030599; pectinesterase activity; Molecular Function GO:0042545; cell wall modification; Biological Process
SIN_1016663	0.699294	PME17_ARATH Probable pectinesterase/pectinesterase inhibitor 17 OS=Arabidopsis thaliana GN=PME17 PE=2 SV=2	B9R9R5_RICCO Pectinesterase OS=Ricinus communis GN=RCOM_1500190 PE=3 SV=1	hypothetical protein; K01051 pectinesterase [EC:3.1.1.11]	IPR000070; Pectinesterase, catalytic IPR006501; Pectinesterase inhibitor IPR018040; Pectinesterase, active site	GO:0004857; enzyme inhibitor activity; Molecular Function GO:0005618; cell wall; Cellular Component GO:0030599; pectinesterase activity; Molecular Function GO:0042545; cell wall modification; Biological Process
SIN_1016671	39.9585	14KD_DAUCA 14 kDa proline-rich protein DC2.15 OS=Daucus carota PE=2 SV=1	Q9ZTW2_FRAAN HyPRP OS=Fragaria ananassa PE=2 SV=1	NA	IPR003612; Plant lipid transfer protein/seed storage/trypsin-alpha amylase inhibitor	NA
SIN_1016672	0.307982	NA	NA	NA	NA	NA
SIN_1016707	712.941	HEX6_RICCO Hexose carrier protein HEX6 OS=Ricinus communis GN=HEX6 PE=2 SV=1	B9N0M9_POPTR Predicted protein OS=Populus trichocarpa GN=POPTRDRAFT_1113371 PE=3 SV=1	DEHA2C11374p; K08139 MFS transporter, SP family, sugar:H+ symporter	IPR005828; General substrate transporter IPR020846; Major facilitator superfamily	GO:0005215; transporter activity; Molecular Function GO:0006810; transport; Biological Process GO:0016021; integral to membrane; Cellular Component GO:0055085; transmembrane transport; Biological Process
SIN_1016708	1174.56	HEX6_RICCO Hexose carrier protein HEX6 OS=Ricinus communis GN=HEX6 PE=2 SV=1	B9R9W6_RICCO Sugar transporter, putative OS=Ricinus communis GN=RCOM_1501000 PE=3 SV=1	GL10779 gene product from transcript GL10779-RA; K14258 facilitated trehalose transporter	IPR003663; Sugar/inositol transporter IPR005828; General substrate transporter IPR005829; Sugar transporter, conserved site IPR020846; Major facilitator superfamily	GO:0005215; transporter activity; Molecular Function GO:0006810; transport; Biological Process GO:0016020; membrane; Cellular Component GO:0016021; integral to membrane; Cellular Component GO:0022891; substrate-specific transmembrane transporter activity; Molecular Function GO:0055085; transmembrane transport; Biological Process
SIN_1016709	NA	NA	D7TVG4_VITVI Whole genome shotgun sequence of line PN40024, scaffold_25.assembly12x (Fragment) OS=Vitis vinifera GN=VIT_00019540001 PE=4 SV=1	NA	NA	NA
SIN_1016719	4.94793	IMK3_ARATH Probable leucine-rich repeat receptor-like protein kinase IMK3 OS=Arabidopsis thaliana GN=IMK3 PE=1 SV=1	B9R9X2_RICCO Nodulation receptor kinase, putative OS=Ricinus communis GN=RCOM_1501160 PE=4 SV=1	PBS1; PBS1 (avrPphB susceptible 1); kinase/ protein serine/threonine kinase; K13430 serine/threonine-protein kinase PBS1 [EC:2.7.11.1]	IPR000719; Protein kinase, catalytic domain IPR017442; Serine/threonine-protein kinase-like domain	GO:0004672; protein kinase activity; Molecular Function GO:0005524; ATP binding; Molecular Function GO:0006468; protein phosphorylation; Biological Process
SIN_1016721	3.2695	FB253_ARATH F-box protein At5g07610 OS=Arabidopsis thaliana GN=At5g07610 PE=2 SV=1	B9SJS1_RICCO Putative uncharacterized protein OS=Ricinus communis GN=RCOM_0907380 PE=4 SV=1	NA	NA	NA
SIN_1016723	6.81836	FB253_ARATH F-box protein At5g07610 OS=Arabidopsis thaliana GN=At5g07610 PE=2 SV=1	D7TZD2_VITVI Whole genome shotgun sequence of line PN40024, scaffold_2.assembly12x (Fragment) OS=Vitis vinifera GN=VIT_00017506001 PE=4 SV=1	NA	IPR001810; F-box domain, cyclin-like	GO:0005515; protein binding; Molecular Function
SIN_1016724	NA	FB253_ARATH F-box protein At5g07610 OS=Arabidopsis thaliana GN=At5g07610 PE=2 SV=1	D7TZD2_VITVI Whole genome shotgun sequence of line PN40024, scaffold_2.assembly12x (Fragment) OS=Vitis vinifera GN=VIT_00017506001 PE=4 SV=1	NA	NA	NA
SIN_1016729	0.227108	NA	NA	NA	NA	NA
SIN_1016735	NA	NA	NA	NA	NA	NA
SIN_1016740	3.4512	KSA_PEA Ent-copalyl diphosphate synthase, chloroplastic OS=Pisum sativum PE=2 SV=1	B8PQ84_SALMI Copalyl diphosphate synthase OS=Salvia miltiorrhiza PE=2 SV=1	Ent-kaurene synthase A, chloroplast precursor, putative (EC:5.5.1.13); K04120 ent-copalyl diphosphate synthase [EC:5.5.1.13]	IPR001906; Terpene synthase-like IPR005630; Terpene synthase, metal-binding domain	GO:0000287; magnesium ion binding; Molecular Function GO:0008152; metabolic process; Biological Process GO:0016829; lyase activity; Molecular Function
SIN_1016741	13.0436	KSA_PEA Ent-copalyl diphosphate synthase, chloroplastic OS=Pisum sativum PE=2 SV=1	B8PQ84_SALMI Copalyl diphosphate synthase OS=Salvia miltiorrhiza PE=2 SV=1	hypothetical protein LOC100259570; K04120 ent-copalyl diphosphate synthase [EC:5.5.1.13]	NA	NA
SIN_1016744	100.078	MGN_EUPLA Protein mago nashi homolog OS=Euphorbia lagascae PE=2 SV=1	A5BGB2_VITVI Putative uncharacterized protein OS=Vitis vinifera GN=VITISV_002296 PE=4 SV=1	hypothetical protein LOC100263147; K12877 protein mago nashi	IPR004023; Mago nashi protein	GO:0005634; nucleus; Cellular Component
SIN_1016749	166.765	CCU41_ARATH Cyclin-U4-1 OS=Arabidopsis thaliana GN=CYCU4-1 PE=1 SV=1	B9SKL0_RICCO Cyclin-dependent protein kinase, putative OS=Ricinus communis GN=RCOM_0658420 PE=4 SV=1	PHO80; similar to S. cerevisiae Pho80p cyclin: negative regulator of PHO81 and PHO5; K06654 phosphate system cyclin PHO80	IPR013922; Cyclin-related 2	NA
SIN_1016750	201.308	NA	B9PAM8_POPTR Predicted protein (Fragment) OS=Populus trichocarpa GN=POPTRDRAFT_794468 PE=4 SV=1	NA	NA	NA
SIN_1016752	0.148634	PTR29_ARATH Putative peptide/nitrate transporter At2g38100 OS=Arabidopsis thaliana GN=At2g38100 PE=2 SV=1	D7LKT1_ARALL Proton-dependent oligopeptide transport family protein OS=Arabidopsis lyrata subsp. lyrata GN=ARALYDRAFT_321514 PE=4 SV=1	hypothetical protein; K14638 solute carrier family 15 (peptide/histidine transporter), member 3/4	IPR000109; Oligopeptide transporter	GO:0005215; transporter activity; Molecular Function GO:0006857; oligopeptide transport; Biological Process GO:0016020; membrane; Cellular Component
SIN_1016758	58.3232	PAB2_SCHPO Polyadenylate-binding protein 2 OS=Schizosaccharomyces pombe (strain ATCC 38366 / 972) GN=pab2 PE=2 SV=1	B9RA16_RICCO Polyadenylate-binding protein, putative OS=Ricinus communis GN=RCOM_1502800 PE=4 SV=1	hypothetical protein LOC100242522; K14396 polyadenylate-binding protein 2	IPR000504; RNA recognition motif domain	GO:0003676; nucleic acid binding; Molecular Function
SIN_1016759	16.8921	PPO_MALDO Polyphenol oxidase, chloroplastic OS=Malus domestica PE=2 SV=1	B9VS06_9ERIC Polyphenoloxidase OS=Camellia nitidissima PE=2 SV=1	hypothetical protein LOC100256583; K00422 polyphenol oxidase [EC:1.10.3.1]	IPR002227; Tyrosinase IPR022739; Polyphenol oxidase, central domain IPR022740; Polyphenol oxidase, C-terminal	GO:0004097; catechol oxidase activity; Molecular Function GO:0008152; metabolic process; Biological Process GO:0016491; oxidoreductase activity; Molecular Function GO:0055114; oxidation-reduction process; Biological Process
SIN_1016760	0.208988	NA	NA	NA	NA	NA
SIN_1016763	NA	NA	NA	NA	NA	NA
SIN_1018632	NA	NA	NA	NA	NA	NA
SIN_1018633	0.268471	TF2B_ORYSJ Transcription initiation factor IIB OS=Oryza sativa subsp. japonica GN=TFIIB PE=1 SV=1	B9RIF2_RICCO Transcription initiation factor iib, putative OS=Ricinus communis GN=RCOM_1578680 PE=4 SV=1	transcription initiation factor iib, putative; K03124 transcription initiation factor TFIIB	IPR000812; Transcription factor TFIIB-related IPR006670; Cyclin IPR013137; Zinc finger, TFIIB-type IPR013150; Transcription factor TFIIB, cyclin-related	GO:0003743; translation initiation factor activity; Molecular Function GO:0006352; transcription initiation, DNA-dependent; Biological Process GO:0006355; regulation of transcription, DNA-dependent; Biological Process GO:0006413; translational initiation; Biological Process GO:0008270; zinc ion binding; Molecular Function GO:0030528; transcription regulator activity; Molecular Function GO:0045449…
SIN_1018640	35.9137	ZOG_PHALU Zeatin O-glucosyltransferase OS=Phaseolus lunatus GN=ZOG1 PE=2 SV=1	A5BBM2_VITVI Putative uncharacterized protein OS=Vitis vinifera GN=VITISV_010199 PE=4 SV=1	hypothetical protein LOC100262460; K13495 cis-zeatin O-glucosyltransferase [EC:2.4.1.215]	IPR002213; UDP-glucuronosyl/UDP-glucosyltransferase	GO:0008152; metabolic process; Biological Process GO:0016758; transferase activity, transferring hexosyl groups; Molecular Function
SIN_1018649	NA	NEC3_NICLS Bifunctional monodehydroascorbate reductase and carbonic anhydrase nectarin-3 OS=Nicotiana langsdorffii x Nicotiana sanderae GN=NEC3 PE=1 SV=1	B9T345_RICCO Carbonic anhydrase, putative OS=Ricinus communis GN=RCOM_0142200 PE=4 SV=1	carbonic anhydrase, putative (EC:4.2.1.1); K01674 carbonic anhydrase [EC:4.2.1.1]	IPR001148; Carbonic anhydrase, alpha-class, catalytic domain	NA
SIN_1018655	2.34913	E13B_PRUPE Glucan endo-1,3-beta-glucosidase, basic isoform OS=Prunus persica GN=GNS1 PE=3 SV=1	B2ZP01_VITRI Beta-1,3-glucanase OS=Vitis riparia PE=2 SV=1	glucan 1,3-beta-glucosidase precursor; K01210 glucan 1,3-beta-glucosidase [EC:3.2.1.58]	IPR000490; Glycoside hydrolase, family 17	GO:0004553; hydrolase activity, hydrolyzing O-glycosyl compounds; Molecular Function GO:0005975; carbohydrate metabolic process; Biological Process
SIN_1018661	NA	E138_ARATH Glucan endo-1,3-beta-glucosidase 8 OS=Arabidopsis thaliana GN=At1g64760 PE=1 SV=2	A5ATU2_VITVI Putative uncharacterized protein OS=Vitis vinifera GN=VITISV_031885 PE=3 SV=1	NA	IPR000490; Glycoside hydrolase, family 17 IPR012946; X8	GO:0004553; hydrolase activity, hydrolyzing O-glycosyl compounds; Molecular Function GO:0005975; carbohydrate metabolic process; Biological Process
SIN_1018662	0.288896	NA	D7SQ21_VITVI Whole genome shotgun sequence of line PN40024, scaffold_143.assembly12x (Fragment) OS=Vitis vinifera GN=VIT_00000861001 PE=4 SV=1	NA	NA	NA
SIN_1018670	368.014	NA	NA	NA	NA	NA
SIN_1018696	58.0839	NA	NA	NA	NA	NA
SIN_1018698	113.592	NA	NA	NA	NA	NA
SIN_1018701	0.32903	AVT1_YEAST Vacuolar amino acid transporter 1 OS=Saccharomyces cerevisiae (strain ATCC 204508 / S288c) GN=AVT1 PE=1 SV=1	D7TIP7_VITVI Whole genome shotgun sequence of line PN40024, scaffold_7.assembly12x (Fragment) OS=Vitis vinifera GN=VIT_00033627001 PE=4 SV=1	NA	IPR013057; Amino acid transporter, transmembrane	NA
SIN_1018702	41.6467	NUD16_ARATH Nudix hydrolase 16, mitochondrial OS=Arabidopsis thaliana GN=NUDT16 PE=2 SV=1	A5BLJ8_VITVI Whole genome shotgun sequence of line PN40024, scaffold_7.assembly12x OS=Vitis vinifera GN=VITISV_019710 PE=3 SV=1	similar to diphosphoinositol polyphosphate phosphohydrolase type 2 beta; K07766 diphosphoinositol-polyphosphate diphosphatase [EC:3.6.1.52]	IPR000086; NUDIX hydrolase domain IPR020084; NUDIX hydrolase, conserved site	GO:0016787; hydrolase activity; Molecular Function
SIN_1018726	11.119	FABG_THEMA 3-oxoacyl-[acyl-carrier-protein] reductase FabG OS=Thermotoga maritima GN=fabG PE=3 SV=1	A5AS66_VITVI Putative uncharacterized protein OS=Vitis vinifera GN=VITISV_036158 PE=3 SV=1	binding / catalytic/ oxidoreductase; K00059 3-oxoacyl-[acyl-carrier protein] reductase [EC:1.1.1.100]	IPR002198; Short-chain dehydrogenase/reductase SDR IPR002347; Glucose/ribitol dehydrogenase	GO:0008152; metabolic process; Biological Process GO:0016491; oxidoreductase activity; Molecular Function GO:0055114; oxidation-reduction process; Biological Process
SIN_1018736	28.5123	MYBB_XENLA Myb-related protein B OS=Xenopus laevis GN=mybl2 PE=2 SV=2	D7TNB9_VITVI Whole genome shotgun sequence of line PN40024, scaffold_26.assembly12x (Fragment) OS=Vitis vinifera GN=VIT_00020038001 PE=4 SV=1	hypothetical protein LOC100246639; K09422 myb proto-oncogene protein, plant	IPR014778; Myb, DNA-binding IPR017877; MYB-like IPR017930; Transcription regulator HTH, Myb-type, DNA-binding	NA
SIN_1018741	NA	NA	NA	NA	NA	NA
SIN_1018746	6.50939	NA	NA	NA	NA	NA
SIN_1018754	30.6076	HA22A_ARATH HVA22-like protein a OS=Arabidopsis thaliana GN=HVA22A PE=2 SV=1	Q60CZ6_SOLDE HVA22-like protein c , putative OS=Solanum demissum GN=SDM1_52t00021 PE=4 SV=1	NA	IPR004345; TB2/DP1/HVA22-related protein	NA
SIN_1018764	1.33342	NAC94_ARATH Putative NAC domain-containing protein 94 OS=Arabidopsis thaliana GN=ANAC094 PE=2 SV=1	A5C0Y3_VITVI Putative uncharacterized protein OS=Vitis vinifera GN=VITISV_039190 PE=4 SV=1	NA	IPR003441; No apical meristem (NAM) protein	GO:0003677; DNA binding; Molecular Function GO:0045449; regulation of transcription; Biological Process
SIN_1018765	1.03252	Y4466_ARATH ZF-HD homeobox protein At4g24660 OS=Arabidopsis thaliana GN=At4g24660 PE=1 SV=1	A4UV09_SOLTU ZF-HD homeobox domain-containing protein OS=Solanum tuberosum PE=4 SV=1	NA	NA	NA
SIN_1018766	1.55069	CLE45_ARATH CLAVATA3/ESR (CLE)-related protein 45 OS=Arabidopsis thaliana GN=CLE45 PE=2 SV=1	B9S8W5_RICCO Putative uncharacterized protein OS=Ricinus communis GN=RCOM_0836400 PE=4 SV=1	NA	NA	NA
SIN_1018767	91.6222	NA	B9HY07_POPTR Predicted protein OS=Populus trichocarpa GN=POPTRDRAFT_724181 PE=4 SV=1	NA	IPR011016; Zinc finger, RING-CH-type IPR022143; Protein of unknown function DUF3675	GO:0008270; zinc ion binding; Molecular Function
SIN_1018769	0.119181	PRS6B_ARATH 26S protease regulatory subunit 6B homolog OS=Arabidopsis thaliana GN=RPT3 PE=1 SV=1	D8TL23_VOLCA 26S proteasome regulatory complex OS=Volvox carteri f. nagariensis GN=rpt3 PE=4 SV=1	rpt3; 26S proteasome regulatory complex; K03063 26S proteasome regulatory subunit T3	IPR003959; ATPase, AAA-type, core	GO:0005524; ATP binding; Molecular Function
SIN_1018770	NA	PRS6B_ARATH 26S protease regulatory subunit 6B homolog OS=Arabidopsis thaliana GN=RPT3 PE=1 SV=1	D7MPM6_ARALL Putative uncharacterized protein OS=Arabidopsis lyrata subsp. lyrata GN=ARALYDRAFT_495939 PE=3 SV=1	RPT3; RPT3 (REGULATORY PARTICLE TRIPLE-A ATPASE 3); ATPase; K03063 26S proteasome regulatory subunit T3	IPR003959; ATPase, AAA-type, core	GO:0005524; ATP binding; Molecular Function
SIN_1018781	8.56474	CML45_ARATH Probable calcium-binding protein CML45 OS=Arabidopsis thaliana GN=CML45 PE=1 SV=1	D7SXD9_VITVI Whole genome shotgun sequence of line PN40024, scaffold_108.assembly12x (Fragment) OS=Vitis vinifera GN=VIT_00011435001 PE=4 SV=1	hypothetical protein; K13448 calcium-binding protein CML	IPR002048; Calcium-binding EF-hand IPR018247; EF-Hand 1, calcium-binding site IPR018248; EF-hand IPR018249; EF-HAND 2	GO:0005509; calcium ion binding; Molecular Function
SIN_1018787	0.880905	MYB39_ARATH Transcription factor MYB39 OS=Arabidopsis thaliana GN=MYB39 PE=2 SV=1	Q9XFM9_ANTMA Myb-related transcription factor mixta-like 1 OS=Antirrhinum majus GN=mybml1 PE=2 SV=1	MYB038; hypothetical protein; K09422 myb proto-oncogene protein, plant	IPR001005; SANT domain, DNA binding IPR014778; Myb, DNA-binding IPR017930; Transcription regulator HTH, Myb-type, DNA-binding	GO:0003677; DNA binding; Molecular Function
SIN_1018790	98.1281	NAC29_ARATH NAC domain-containing protein 29 OS=Arabidopsis thaliana GN=NAC029 PE=2 SV=1	D7TN62_VITVI Whole genome shotgun sequence of line PN40024, scaffold_26.assembly12x (Fragment) OS=Vitis vinifera GN=VIT_00019952001 PE=4 SV=1	NA	IPR003441; No apical meristem (NAM) protein	GO:0003677; DNA binding; Molecular Function GO:0045449; regulation of transcription; Biological Process
SIN_1018791	16.6168	U4971_SOLDE UPF0497 membrane protein 1 OS=Solanum demissum GN=SDM1_58t00016 PE=3 SV=1	Q60D29_SOLDE KH domain containing protein OS=Solanum demissum GN=SDM1_55t00011 PE=4 SV=1	hypothetical protein; K13162 poly(rC)-binding protein 2/3/4	IPR004087; K Homology IPR004088; K Homology, type 1 IPR006702; Uncharacterised protein family UPF0497, trans-membrane plant IPR018111; K Homology, type 1, subgroup	GO:0003723; RNA binding; Molecular Function
SIN_1018797	0.271564	NA	NA	NA	NA	NA
SIN_1018799	6.76916	NA	D7T6F0_VITVI Whole genome shotgun sequence of line PN40024, scaffold_20.assembly12x (Fragment) OS=Vitis vinifera GN=VIT_00017752001 PE=4 SV=1	NA	NA	NA
SIN_1018809	0.934212	NA	NA	NA	NA	NA
SIN_1018814	NA	NA	NA	NA	NA	NA
SIN_1018816	1.53673	NA	B9S913_RICCO Protein kinase, putative OS=Ricinus communis GN=RCOM_0837790 PE=4 SV=1	NA	IPR001245; Serine-threonine/tyrosine-protein kinase	GO:0004672; protein kinase activity; Molecular Function GO:0006468; protein phosphorylation; Biological Process
SIN_1018823	NA	NA	NA	NA	NA	NA
SIN_1018824	NA	NA	NA	NA	NA	NA
SIN_1018833	158.106	NA	D7SXG5_VITVI Whole genome shotgun sequence of line PN40024, scaffold_108.assembly12x (Fragment) OS=Vitis vinifera GN=VIT_00011470001 PE=4 SV=1	NA	IPR009769; Domain of unknown function DUF1336	NA
SIN_1018842	2.95239	AP3M2_RAT AP-3 complex subunit mu-2 OS=Rattus norvegicus GN=Ap3m2 PE=2 SV=1	D7UA59_VITVI Whole genome shotgun sequence of line PN40024, scaffold_60.assembly12x (Fragment) OS=Vitis vinifera GN=VIT_00031270001 PE=4 SV=1	hypothetical protein LOC100251056; K12398 AP-3 complex subunit mu	IPR008968; Clathrin adaptor, mu subunit, C-terminal	GO:0005515; protein binding; Molecular Function GO:0006886; intracellular protein transport; Biological Process GO:0016192; vesicle-mediated transport; Biological Process GO:0030131; clathrin adaptor complex; Cellular Component
SIN_1018855	17.2865	NA	NA	NA	NA	NA
SIN_1018862	NA	NAC29_ARATH NAC domain-containing protein 29 OS=Arabidopsis thaliana GN=NAC029 PE=2 SV=1	B9SNL1_RICCO Transcription factor, putative OS=Ricinus communis GN=RCOM_0766230 PE=4 SV=1	NA	IPR003441; No apical meristem (NAM) protein	GO:0003677; DNA binding; Molecular Function GO:0045449; regulation of transcription; Biological Process
SIN_1018868	NA	NA	NA	NA	NA	NA
SIN_1018871	12.9779	14312_ARATH 14-3-3-like protein GF14 iota OS=Arabidopsis thaliana GN=GRF12 PE=2 SV=1	B9REF4_RICCO 14-3-3 protein, putative OS=Ricinus communis GN=RCOM_1620970 PE=3 SV=1	similar to 14-3-3 protein Lil 1433-3; K06630 tyrosine 3-monooxygenase/tryptophan 5-monooxygenase activation protein	IPR000308; 14-3-3 protein IPR023409; 14-3-3 protein, conserved site IPR023410; 14-3-3 domain	GO:0019904; protein domain specific binding; Molecular Function
SIN_1018873	NA	NA	NA	NA	NA	NA
SIN_1018878	NA	NA	NA	NA	NA	NA
SIN_1018879	0.342771	AP4E_ARATH AP-4 complex subunit epsilon OS=Arabidopsis thaliana GN=At1g31730 PE=1 SV=1	C0PHF1_MAIZE Putative uncharacterized protein OS=Zea mays PE=2 SV=1	pco107491b; LOC100383591; K12400 AP-4 complex subunit epsilon-1	NA	NA
SIN_1018880	0.433531	TRA1_MAIZE Putative AC transposase OS=Zea mays PE=2 SV=2	Q9LPA7_ARATH T32E20.13 OS=Arabidopsis thaliana PE=4 SV=1	NA	NA	NA
SIN_1018882	0.17784	UPS2_ARATH Ureide permease 2 OS=Arabidopsis thaliana GN=UPS2 PE=2 SV=2	Q0IN64_ORYSJ Os12g0502800 protein OS=Oryza sativa subsp. japonica GN=Os12g0502800 PE=2 SV=1	NA	IPR009834; Ureide permease	NA
SIN_1002870	3.0786	DJC13_HUMAN DnaJ homolog subfamily C member 13 OS=Homo sapiens GN=DNAJC13 PE=1 SV=5	A9SRI0_PHYPA Predicted protein OS=Physcomitrella patens subsp. patens GN=PHYPADRAFT_133871 PE=4 SV=1	heat shock protein binding protein, putative; K09533 DnaJ homolog subfamily C member 13	NA	NA
SIN_1002871	0.568956	DJC13_HUMAN DnaJ homolog subfamily C member 13 OS=Homo sapiens GN=DNAJC13 PE=1 SV=5	D7TBT5_VITVI Whole genome shotgun sequence of line PN40024, scaffold_16.assembly12x (Fragment) OS=Vitis vinifera GN=VIT_00015442001 PE=4 SV=1	similar to GRV2 (KATAMARI2); binding / heat shock protein binding; K09533 DnaJ homolog subfamily C member 13	NA	NA
SIN_1002872	3.0954	NA	NA	NA	NA	NA
SIN_1002874	NA	NA	NA	NA	NA	NA
SIN_1002885	0.481815	DJC13_HUMAN DnaJ homolog subfamily C member 13 OS=Homo sapiens GN=DNAJC13 PE=1 SV=5	D7TBT5_VITVI Whole genome shotgun sequence of line PN40024, scaffold_16.assembly12x (Fragment) OS=Vitis vinifera GN=VIT_00015442001 PE=4 SV=1	similar to GRV2 (KATAMARI2); binding / heat shock protein binding; K09533 DnaJ homolog subfamily C member 13	IPR001623; Heat shock protein DnaJ, N-terminal	GO:0031072; heat shock protein binding; Molecular Function
SIN_1002887	3.31258	COQ6_MOUSE Ubiquinone biosynthesis monooxygenase COQ6 OS=Mus musculus GN=Coq6 PE=2 SV=2	B9RWL0_RICCO Monoxygenase, putative OS=Ricinus communis GN=RCOM_1020470 PE=4 SV=1	monoxygenase, putative; K06126 ubiquinone biosynthesis monooxygenase Coq6 [EC:1.14.13.-]	NA	NA
SIN_1002888	0.896384	NA	NA	NA	NA	NA
SIN_1002889	1.64127	UBP12_ARATH Ubiquitin carboxyl-terminal hydrolase 12 OS=Arabidopsis thaliana GN=UBP12 PE=1 SV=2	D3G9M9_SOYBN Ubiquitin specific protease 12 variant 2 (Fragment) OS=Glycine max PE=2 SV=1	Ubiquitin carboxyl-terminal hydrolase, putative (EC:3.1.2.15); K11838 ubiquitin carboxyl-terminal hydrolase 7 [EC:3.1.2.15]	IPR001394; Peptidase C19, ubiquitin carboxyl-terminal hydrolase 2	GO:0004221; ubiquitin thiolesterase activity; Molecular Function GO:0006511; ubiquitin-dependent protein catabolic process; Biological Process
SIN_1002891	NA	NA	NA	NA	NA	NA
SIN_1002892	1.8322	NA	NA	NA	NA	NA
SIN_1003825	32.1938	NA	B9HWH2_POPTR Predicted protein OS=Populus trichocarpa GN=POPTRDRAFT_769643 PE=4 SV=1	NA	IPR007087; Zinc finger, C2H2-type	GO:0005622; intracellular; Cellular Component GO:0008270; zinc ion binding; Molecular Function
SIN_1003860	NA	NA	NA	NA	NA	NA
SIN_1003883	67.1246	RN141_DANRE RING finger protein 141 OS=Danio rerio GN=rnf141 PE=2 SV=2	D7TH79_VITVI Whole genome shotgun sequence of line PN40024, scaffold_7.assembly12x (Fragment) OS=Vitis vinifera GN=VIT_00033965001 PE=4 SV=1	MGC55936, Rnf8, fc66f09, wu:fc66f09, zgc:77313; zgc:55936 (EC:6.3.2.-); K10667 E3 ubiquitin-protein ligase RNF8 [EC:6.3.2.19]	IPR001841; Zinc finger, RING-type IPR017907; Zinc finger, RING-type, conserved site IPR018957; Zinc finger, C3HC4 RING-type	GO:0005515; protein binding; Molecular Function GO:0008270; zinc ion binding; Molecular Function
SIN_1003900	3.49965	NA	NA	NA	NA	NA
SIN_1003911	2.52891	Y5161_ARATH Uncharacterized protein At5g01610 OS=Arabidopsis thaliana GN=At5g01610 PE=1 SV=1	A9P923_POPTR Predicted protein OS=Populus trichocarpa GN=POPTRDRAFT_835593 PE=2 SV=1	NA	IPR007493; Protein of unknown function DUF538	NA
SIN_1003916	4.18268	PATL6_ARATH Patellin-6 OS=Arabidopsis thaliana GN=PATL6 PE=2 SV=1	B9IGK1_POPTR Predicted protein OS=Populus trichocarpa GN=POPTRDRAFT_808742 PE=4 SV=1	NA	IPR001251; Cellular retinaldehyde-binding/triple function, C-terminal	NA
SIN_1003918	0.619225	NA	D7M6G2_ARALL Putative uncharacterized protein OS=Arabidopsis lyrata subsp. lyrata GN=ARALYDRAFT_486898 PE=4 SV=1	NA	NA	NA
SIN_1003925	1.37488	WUN1_SOLTU Wound-induced protein 1 OS=Solanum tuberosum GN=WUN1 PE=2 SV=1	B9IGM0_POPTR Predicted protein OS=Populus trichocarpa GN=POPTRDRAFT_777966 PE=4 SV=1	NA	IPR009798; Wound-induced protein, Wun1	NA
SIN_1003927	NA	NA	NA	NA	NA	NA
SIN_1003929	0.770218	VATE_CITUN V-type proton ATPase subunit E OS=Citrus unshiu GN=VATE PE=2 SV=1	B3TLU2_ELAGV Vacuolar ATP synthase subunit E OS=Elaeis guineensis var. tenera PE=2 SV=1	hypothetical protein; K02150 V-type H+-transporting ATPase subunit E [EC:3.6.3.14]	IPR002842; ATPase, V1/A1 complex, subunit E	GO:0015991; ATP hydrolysis coupled proton transport; Biological Process GO:0033178; proton-transporting two-sector ATPase complex, catalytic domain; Cellular Component GO:0046961; proton-transporting ATPase activity, rotational mechanism; Molecular Function
SIN_1003932	2.53505	R27A2_ARATH 60S ribosomal protein L27a-2 OS=Arabidopsis thaliana GN=RPL27AB PE=2 SV=1	B6VC54_VERFO 60S ribosomal protein L27A OS=Vernicia fordii GN=RPL27A PE=2 SV=1	hypothetical protein LOC100250874; K02900 large subunit ribosomal protein L27Ae	IPR021131; Ribosomal protein L18e/L15	NA
SIN_1005189	0.761756	NA	NA	NA	NA	NA
SIN_1005190	1.45455	NA	NA	NA	NA	NA
SIN_1005192	NA	NA	NA	NA	NA	NA
SIN_1005199	NA	NA	NA	NA	NA	NA
SIN_1005203	15.4706	NA	D7T8Y2_VITVI Whole genome shotgun sequence of line PN40024, scaffold_11.assembly12x (Fragment) OS=Vitis vinifera GN=VIT_00011814001 PE=4 SV=1	hypothetical protein LOC100252483; K14376 poly(A) polymerase [EC:2.7.7.19]	IPR007010; Poly(A) polymerase, RNA-binding domain	GO:0003723; RNA binding; Molecular Function GO:0004652; polynucleotide adenylyltransferase activity; Molecular Function GO:0005634; nucleus; Cellular Component GO:0043631; RNA polyadenylation; Biological Process
SIN_1005205	0.284504	NA	NA	NA	NA	NA
SIN_1005452	17.6323	NA	D7TIT6_VITVI Whole genome shotgun sequence of line PN40024, scaffold_7.assembly12x (Fragment) OS=Vitis vinifera GN=VIT_00033674001 PE=4 SV=1	zinc finger protein, putative; K10144 ring finger and CHY zinc finger domain-containing protein 1	IPR008913; Zinc finger, CHY-type	GO:0008270; zinc ion binding; Molecular Function
SIN_1005454	40.232	NA	NA	NA	NA	NA
SIN_1005459	1.7001	NA	B9HLG5_POPTR Predicted protein OS=Populus trichocarpa GN=POPTRDRAFT_563695 PE=4 SV=1	NA	NA	NA
SIN_1005488	9.02777	NA	B9SGP9_RICCO Putative uncharacterized protein OS=Ricinus communis GN=RCOM_0819280 PE=4 SV=1	NA	IPR006461; Uncharacterised protein family Cys-rich	NA
SIN_1005489	5.795	NA	A5C567_VITVI Putative uncharacterized protein OS=Vitis vinifera GN=VITISV_015696 PE=4 SV=1	NA	NA	NA
SIN_1005490	29.8167	NA	B9MT97_POPTR Predicted protein OS=Populus trichocarpa GN=POPTRDRAFT_589407 PE=4 SV=1	NA	NA	NA
SIN_1005498	219.709	RS23_FRAAN 40S ribosomal protein S23 OS=Fragaria ananassa GN=RPS23 PE=2 SV=1	D7TQG9_VITVI Whole genome shotgun sequence of line PN40024, scaffold_40.assembly12x (Fragment) OS=Vitis vinifera GN=VIT_00025626001 PE=3 SV=1	40S ribosomal protein S23, putative; K02973 small subunit ribosomal protein S23e	IPR006032; Ribosomal protein S12/S23	GO:0003735; structural constituent of ribosome; Molecular Function GO:0005622; intracellular; Cellular Component GO:0005840; ribosome; Cellular Component GO:0006412; translation; Biological Process
SIN_1005507	7.42972	NA	NA	NA	NA	NA
SIN_1005527	0.856978	NA	NA	NA	NA	NA
SIN_1005531	6.07111	IP5P3_ARATH Type I inositol-1,4,5-trisphosphate 5-phosphatase CVP2 OS=Arabidopsis thaliana GN=CVP2 PE=1 SV=2	D7TQF9_VITVI Whole genome shotgun sequence of line PN40024, scaffold_40.assembly12x (Fragment) OS=Vitis vinifera GN=VIT_00025614001 PE=4 SV=1	inositol 5-phosphatase (ISS); K01099 phosphatidylinositol-bisphosphatase [EC:3.1.3.36]	IPR000300; Inositol polyphosphate-related phosphatase IPR005135; Endonuclease/exonuclease/phosphatase	GO:0004437; inositol or phosphatidylinositol phosphatase activity; Molecular Function
SIN_1005534	778.861	RAE1C_ARATH Ras-related protein RABE1c OS=Arabidopsis thaliana GN=RABE1C PE=1 SV=1	B9T7S3_RICCO Putative uncharacterized protein OS=Ricinus communis GN=RCOM_0249780 PE=3 SV=1	protein with unknown function (EC:3.1.4.12); K07901 Ras-related protein Rab-8A	IPR013753; Ras IPR020851; Small GTPase	NA
SIN_1005535	347.964	IPYR_SOLTU Soluble inorganic pyrophosphatase OS=Solanum tuberosum GN=PPA PE=2 SV=1	D7TQG4_VITVI Whole genome shotgun sequence of line PN40024, scaffold_40.assembly12x (Fragment) OS=Vitis vinifera GN=VIT_00025621001 PE=3 SV=1	hypothetical protein LOC100258490; K01507 inorganic pyrophosphatase [EC:3.6.1.1]	IPR008162; Inorganic pyrophosphatase	GO:0000287; magnesium ion binding; Molecular Function GO:0004427; inorganic diphosphatase activity; Molecular Function GO:0005737; cytoplasm; Cellular Component GO:0006796; phosphate metabolic process; Biological Process
SIN_1005537	485.724	H2A4_ARATH Probable histone H2A.4 OS=Arabidopsis thaliana GN=At5g02560 PE=1 SV=1	B9HBE5_POPTR Histone H2A (Fragment) OS=Populus trichocarpa GN=HTA915 PE=3 SV=1	HTA915; histone 2; K11251 histone H2A	IPR002119; Histone H2A IPR007125; Histone core	GO:0000786; nucleosome; Cellular Component GO:0003677; DNA binding; Molecular Function GO:0005634; nucleus; Cellular Component GO:0006334; nucleosome assembly; Biological Process
SIN_1005551	22.2587	DOF24_ARATH Dof zinc finger protein DOF2.4 OS=Arabidopsis thaliana GN=DOF2.4 PE=2 SV=1	D7THQ3_VITVI Whole genome shotgun sequence of line PN40024, scaffold_7.assembly12x (Fragment) OS=Vitis vinifera GN=VIT_00034189001 PE=4 SV=1	NA	IPR003851; Zinc finger, Dof-type	GO:0003677; DNA binding; Molecular Function GO:0008270; zinc ion binding; Molecular Function GO:0045449; regulation of transcription; Biological Process
SIN_1005561	2.77053	NA	NA	NA	NA	NA
SIN_1006341	0.232185	NA	NA	NA	NA	NA
SIN_1006342	20.2143	AAP6_ARATH Amino acid permease 6 OS=Arabidopsis thaliana GN=AAP6 PE=1 SV=1	D7MPC8_ARALL Putative uncharacterized protein OS=Arabidopsis lyrata subsp. lyrata GN=ARALYDRAFT_495022 PE=4 SV=1	NA	IPR013057; Amino acid transporter, transmembrane	NA
SIN_1006343	11.8826	AAP6_ARATH Amino acid permease 6 OS=Arabidopsis thaliana GN=AAP6 PE=1 SV=1	P93561_SOLTU Amino acid transporter OS=Solanum tuberosum GN=aap1 PE=2 SV=2	NA	IPR013057; Amino acid transporter, transmembrane	NA
SIN_1006359	1.07745	NA	NA	NA	NA	NA
SIN_1006369	1.63801	NA	NA	NA	NA	NA
SIN_1006372	0.377705	NA	NA	NA	NA	NA
SIN_1006376	0.177207	NA	D7SJS7_VITVI Whole genome shotgun sequence of line PN40024, scaffold_4.assembly12x (Fragment) OS=Vitis vinifera GN=VIT_00024674001 PE=4 SV=1	gamma-interferon-inducible lysosomal thiol reductase; K08059 interferon, gamma-inducible protein 30	IPR004911; Gamma interferon inducible lysosomal thiol reductase GILT	NA
SIN_1006386	1.67916	NA	NA	NA	NA	NA
SIN_1006393	NA	HTPG_HAEIE Chaperone protein htpG OS=Haemophilus influenzae (strain PittEE) GN=htpG PE=3 SV=1	A5AEP7_VITVI Putative uncharacterized protein OS=Vitis vinifera GN=VITISV_021022 PE=3 SV=1	heat shock protein, putative; K04079 molecular chaperone HtpG	NA	NA
SIN_1006394	0.350942	NA	NA	NA	NA	NA
SIN_1007513	11.706	TCMO_GLYEC Trans-cinnamate 4-monooxygenase OS=Glycyrrhiza echinata GN=CYP73A14 PE=2 SV=1	Q94FM5_TOBAC Elicitor-inducible cytochrome P450 OS=Nicotiana tabacum GN=CYP73A27 PE=2 SV=1	hypothetical protein LOC100251539; K00487 trans-cinnamate 4-monooxygenase [EC:1.14.13.11]	IPR001128; Cytochrome P450 IPR002401; Cytochrome P450, E-class, group I	GO:0004497; monooxygenase activity; Molecular Function GO:0005506; iron ion binding; Molecular Function GO:0009055; electron carrier activity; Molecular Function GO:0020037; heme binding; Molecular Function GO:0055114; oxidation-reduction process; Biological Process
SIN_1007523	167.77	HT1_ARATH Serine/threonine-protein kinase HT1 OS=Arabidopsis thaliana GN=HT1 PE=1 SV=1	Q0Z839_TOBAC DSK2 OS=Nicotiana tabacum PE=2 SV=1	drkD; DRK subfamily protein kinase; K04424 sterile alpha motif and leucine zipper containing kinase AZK [EC:2.7.11.25]	IPR000719; Protein kinase, catalytic domain IPR001245; Serine-threonine/tyrosine-protein kinase IPR002290; Serine/threonine-protein kinase domain IPR008271; Serine/threonine-protein kinase, active site IPR020635; Tyrosine-protein kinase, catalytic domain	GO:0004672; protein kinase activity; Molecular Function GO:0004674; protein serine/threonine kinase activity; Molecular Function GO:0005524; ATP binding; Molecular Function GO:0006468; protein phosphorylation; Biological Process
SIN_1007532	0.0773517	E135_ARATH Glucan endo-1,3-beta-glucosidase 5 OS=Arabidopsis thaliana GN=At4g31140 PE=1 SV=1	B9RR12_RICCO Glucan endo-1,3-beta-glucosidase, putative OS=Ricinus communis GN=RCOM_0708260 PE=3 SV=1	NA	IPR000490; Glycoside hydrolase, family 17 IPR012946; X8	GO:0004553; hydrolase activity, hydrolyzing O-glycosyl compounds; Molecular Function GO:0005975; carbohydrate metabolic process; Biological Process
SIN_1007533	8.25713	NA	NA	NA	NA	NA
SIN_1007549	109.166	RBOHE_ARATH Respiratory burst oxidase homolog protein E OS=Arabidopsis thaliana GN=RBOHE PE=2 SV=1	B9MT33_POPTR Predicted protein OS=Populus trichocarpa GN=POPTRDRAFT_780978 PE=4 SV=1	respiratory burst oxidase, putative (EC:1.6.3.1); K13447 respiratory burst oxidase [EC:1.6.3.- 1.11.1.-]	IPR013121; Ferric reductase, NAD binding IPR013130; Flavoprotein transmembrane component IPR013623; NADPH oxidase Respiratory burst IPR018247; EF-Hand 1, calcium-binding site IPR018249; EF-HAND 2	GO:0004601; peroxidase activity; Molecular Function GO:0005506; iron ion binding; Molecular Function GO:0009055; electron carrier activity; Molecular Function GO:0016021; integral to membrane; Cellular Component GO:0016491; oxidoreductase activity; Molecular Function GO:0050660; flavin adenine dinucleotide binding; Molecular Function GO:0050664; oxidoreductase activity, acting on NADH or NADPH, o…
SIN_1007550	86.2911	NA	NA	NA	NA	NA
SIN_1007588	13.1153	NA	C6ZKH7_9GENT ELF4-like protein OS=Hedyotis terminalis PE=4 SV=1	NA	IPR009741; Protein of unknown function DUF1313	NA
SIN_1007593	2.53653	VPS2A_ARATH Vacuolar protein sorting-associated protein 2 homolog 1 OS=Arabidopsis thaliana GN=VPS2.1 PE=2 SV=2	A5AFU2_VITVI Putative uncharacterized protein OS=Vitis vinifera GN=VITISV_007913 PE=4 SV=1	hypothetical protein; K12191 charged multivesicular body protein 2A	IPR005024; Snf7	GO:0015031; protein transport; Biological Process
SIN_1007597	6.30273	NA	B9RK31_RICCO Protein bem46, putative OS=Ricinus communis GN=RCOM_1046060 PE=4 SV=1	Protein bem46, putative; K06889	NA	NA
SIN_1007598	7.98002	BEM46_SCHPO Protein bem46 OS=Schizosaccharomyces pombe (strain ATCC 38366 / 972) GN=bem46 PE=2 SV=3	D7TCI5_VITVI Whole genome shotgun sequence of line PN40024, scaffold_16.assembly12x (Fragment) OS=Vitis vinifera GN=VIT_00015121001 PE=4 SV=1	hypothetical protein; K06889	IPR001375; Peptidase S9, prolyl oligopeptidase, catalytic domain	GO:0006508; proteolysis; Biological Process GO:0008236; serine-type peptidase activity; Molecular Function
SIN_1007599	38.445	Y5621_ARATH PHD finger protein At5g26210 OS=Arabidopsis thaliana GN=At5g26210 PE=1 SV=2	D7TCI6_VITVI Whole genome shotgun sequence of line PN40024, scaffold_16.assembly12x (Fragment) OS=Vitis vinifera GN=VIT_00015122001 PE=4 SV=1	similar to fetal Alzheimer antigen; K11728 nucleosome-remodeling factor subunit BPTF	IPR001965; Zinc finger, PHD-type IPR019786; Zinc finger, PHD-type, conserved site IPR019787; Zinc finger, PHD-finger IPR021998; Protein of unknown function DUF3594	GO:0005515; protein binding; Molecular Function GO:0008270; zinc ion binding; Molecular Function
SIN_1007610	47.3985	NA	B9IGX1_POPTR Predicted protein (Fragment) OS=Populus trichocarpa GN=POPTRDRAFT_254540 PE=4 SV=1	cl24605_1; LOC100275802; K07562 nonsense-mediated mRNA decay protein 3	IPR021825; Protein of unknown function DUF3411	NA
SIN_1007628	68.3637	KC1D_ARATH Casein kinase I isoform delta-like OS=Arabidopsis thaliana GN=At4g26100 PE=2 SV=2	B9RK86_RICCO Casein kinase, putative OS=Ricinus communis GN=RCOM_1047520 PE=4 SV=1	casein kinase, putative; K02218 casein kinase 1 [EC:2.7.11.1]	IPR017442; Serine/threonine-protein kinase-like domain	GO:0004672; protein kinase activity; Molecular Function GO:0005524; ATP binding; Molecular Function GO:0006468; protein phosphorylation; Biological Process
SIN_1007632	4.91086	NA	NA	NA	NA	NA
SIN_1007633	91.7986	YCO6_SCHPO Putative nucleosome assembly protein C364.06 OS=Schizosaccharomyces pombe (strain ATCC 38366 / 972) GN=SPCC364.06 PE=1 SV=1	D7TB63_VITVI Whole genome shotgun sequence of line PN40024, scaffold_16.assembly12x (Fragment) OS=Vitis vinifera GN=VIT_00015187001 PE=3 SV=1	hypothetical protein LOC100267878; K11279 nucleosome assembly protein 1-like 1	IPR002164; Nucleosome assembly protein (NAP)	GO:0005634; nucleus; Cellular Component GO:0006334; nucleosome assembly; Biological Process
SIN_1007638	123.186	CKX4_ARATH Cytokinin dehydrogenase 4 OS=Arabidopsis thaliana GN=CKX4 PE=1 SV=2	A5BR88_VITVI Putative uncharacterized protein OS=Vitis vinifera GN=VITISV_039458 PE=4 SV=1	hypothetical protein LOC100263730; K00279 cytokinin dehydrogenase [EC:1.5.99.12]	IPR006093; Oxygen oxidoreductase covalent FAD-binding site IPR006094; FAD linked oxidase, N-terminal IPR015345; Cytokinin dehydrogenase 1, FAD/cytokinin binding domain IPR016166; FAD-binding, type 2	GO:0003824; catalytic activity; Molecular Function GO:0009690; cytokinin metabolic process; Biological Process GO:0016491; oxidoreductase activity; Molecular Function GO:0019139; cytokinin dehydrogenase activity; Molecular Function GO:0050660; flavin adenine dinucleotide binding; Molecular Function GO:0055114; oxidation-reduction process; Biological Process
SIN_1007639	118.178	CKX3_ARATH Cytokinin dehydrogenase 3 OS=Arabidopsis thaliana GN=CKX3 PE=1 SV=1	C0LPA7_SOLTU Cytokinin oxidase/dehydrogenase 2 OS=Solanum tuberosum PE=2 SV=1	hypothetical protein LOC100242449; K00279 cytokinin dehydrogenase [EC:1.5.99.12]	IPR015345; Cytokinin dehydrogenase 1, FAD/cytokinin binding domain	GO:0009690; cytokinin metabolic process; Biological Process GO:0019139; cytokinin dehydrogenase activity; Molecular Function GO:0050660; flavin adenine dinucleotide binding; Molecular Function GO:0055114; oxidation-reduction process; Biological Process
SIN_1007640	65.6252	CKX1_MAIZE Cytokinin dehydrogenase 1 OS=Zea mays GN=CKX1 PE=1 SV=2	B9H8X5_POPTR Cytokinin oxidase OS=Populus trichocarpa GN=POPTRDRAFT_762685 PE=4 SV=1	cytokinin oxidase (EC:1.5.99.12); K00279 cytokinin dehydrogenase [EC:1.5.99.12]	IPR006093; Oxygen oxidoreductase covalent FAD-binding site IPR006094; FAD linked oxidase, N-terminal IPR016166; FAD-binding, type 2	GO:0003824; catalytic activity; Molecular Function GO:0016491; oxidoreductase activity; Molecular Function GO:0050660; flavin adenine dinucleotide binding; Molecular Function GO:0055114; oxidation-reduction process; Biological Process
SIN_1007655	0.215625	PR1F2_ARATH PRA1 family protein F2 OS=Arabidopsis thaliana GN=PRA1F2 PE=1 SV=1	C6T2N0_SOYBN Putative uncharacterized protein OS=Glycine max PE=2 SV=1	NA	IPR004895; Prenylated rab acceptor PRA1	NA
SIN_1007656	78.4673	NA	D7L6Y8_ARALL Putative uncharacterized protein OS=Arabidopsis lyrata subsp. lyrata GN=ARALYDRAFT_899924 PE=4 SV=1	NA	IPR018499; Tetraspanin	GO:0016021; integral to membrane; Cellular Component
SIN_1007657	45.9618	NA	NA	NA	NA	NA
SIN_1007676	9.74479	PLA21_ORYSJ Probable phospholipase A2 homolog 1 OS=Oryza sativa subsp. japonica GN=PLA2-I PE=2 SV=1	B9H8V5_POPTR Predicted protein OS=Populus trichocarpa GN=POPTRDRAFT_819270 PE=4 SV=1	Os03g0708000; K01047 phospholipase A2 [EC:3.1.1.4]	IPR013090; Phospholipase A2, active site	GO:0004623; phospholipase A2 activity; Molecular Function GO:0006644; phospholipid metabolic process; Biological Process GO:0016042; lipid catabolic process; Biological Process
SIN_1007680	247.873	TCMO_GLYEC Trans-cinnamate 4-monooxygenase OS=Glycyrrhiza echinata GN=CYP73A14 PE=2 SV=1	Q94FM5_TOBAC Elicitor-inducible cytochrome P450 OS=Nicotiana tabacum GN=CYP73A27 PE=2 SV=1	C4H3; trans-cinnamate 4-monooxygenase (EC:1.14.13.11); K00487 trans-cinnamate 4-monooxygenase [EC:1.14.13.11]	IPR001128; Cytochrome P450 IPR002401; Cytochrome P450, E-class, group I	GO:0004497; monooxygenase activity; Molecular Function GO:0005506; iron ion binding; Molecular Function GO:0009055; electron carrier activity; Molecular Function GO:0020037; heme binding; Molecular Function GO:0055114; oxidation-reduction process; Biological Process
SIN_1007686	NA	NA	NA	NA	NA	NA
SIN_1007713	NA	NA	NA	NA	NA	NA
SIN_1007715	0.635106	NA	NA	NA	NA	NA
SIN_1007741	3.16724	NA	NA	NA	NA	NA
SIN_1007746	44.6598	NA	NA	NA	NA	NA
SIN_1007755	5.7445	NA	NA	NA	NA	NA
SIN_1007761	NA	NA	NA	NA	NA	NA
SIN_1007783	0.558207	SYP24_ARATH Putative syntaxin-24 OS=Arabidopsis thaliana GN=SYP24 PE=3 SV=1	Q75QH3_CAPCH Hin1 like protein OS=Capsicum chinense GN=HIN1-Cc PE=2 SV=1	ATSYP24; SNAP receptor/ protein binding; K08488 syntaxin 7	IPR004864; Late embryogenesis abundant protein, group 2	NA
SIN_1007784	73.0521	Y1816_ARATH Uncharacterized protein At1g08160 OS=Arabidopsis thaliana GN=At1g08160 PE=2 SV=1	B9GI00_POPTR Predicted protein OS=Populus trichocarpa GN=POPTRDRAFT_751964 PE=4 SV=1	NA	IPR004864; Late embryogenesis abundant protein, group 2	NA
[truncated: 2,701 more rows]

## Sheet: Supplementary Data S5
Data S5: The collinear gene order in subgenomes derived from a recent WGD event in sesame
Reference-gene in grape	Chromosome	Order in chr	Start	End	Subgenome1	Chromosome	order in chr	Start1	End1	Subgenome2	Chromosome	order in chr	Start2	End2
GSVIVT01012028001	chr1	196	2080886	2083586	SIN_1013599	LG1	949	10531685	10534740	--	--	--	--	--
[truncated: 5,940 more rows]

## Sheet: Supplementary Data S6
Data S6: The K-values of sesame duplicate gene pairs in different fractionation depths between grape and sesame (1:3, 1:4 and 1:5)
[truncated: 142 more rows]

[truncated: 9 more sheets: Supplementary Data S7, Supplementary Data S8, Supplementary Data S9, Supplementary Data S10, Supplementary Data S11, Supplementary Data S12, Supplementary Data S13, Supplementary Data S14, Sheet1]
